# Supplementary material for: Antimicrobial peptides act on the rumen microbiome and metabolome affecting the performance of castrated bulls
Source: J Anim Sci Biotechnol. 2023 Mar 9;14:31. doi: 10.1186/s40104-023-00832-5 (PMC9996874; doi:10.1186/s40104-023-00832-5)
Supplement: Supplementary file 3 — Additional file 3: Table S2. Effects of antibacterial peptide on rumen fermentation parameters in bull. [file 40104_2023_832_MOESM3_ESM.xlsx]

## Sheet: Table S2
Table S2 Effects of antibacterial peptide on rumen fermentation parameters in bull
Item	CK	AP	P-value
Acetate, mmol/L	50.96±1.64	61.68±3.92	0.04
Propionate, mmol/L	23.80±1.27	29.51±0.93	0.005
Butyrate, mmol/L	22.26±1.17	26.66±1.36	0.034
Valerate, mmol/L	0.69±0.26	1.06±0.14	0.23
