# Supplementary material for: Antimicrobial peptides act on the rumen microbiome and metabolome affecting the performance of castrated bulls
Source: J Anim Sci Biotechnol. 2023 Mar 9;14:31. doi: 10.1186/s40104-023-00832-5 (PMC9996874; doi:10.1186/s40104-023-00832-5)
Supplement: Supplementary file 4 — Additional file 4: Table S3. CK and AP significant difference in archaea. [file 40104_2023_832_MOESM4_ESM.xlsx]

## Sheet: Table S3
Table S3 CK and AP Significant difference in archaea
Name	AP-Mean, %	AP-Sd, %	CK-Mean, %	CK-Sd, %	P-value	Corrected pvalue	Lower ci	Upper ci	Effectsize
s__Methanobrevibacter_thaueri	0.04846	0.009069	0.09419	0.05927	0.02024	0.6167	-0.09579	-0.01006	-0.04572
s__Methanobrevibacter_sp._YE315	0.03273	0.01532	0.06892	0.03687	0.04533	0.6615	-0.06519	-0.008981	-0.03619
s__Methanobrevibacter_gottschalkii	0.007523	0.001436	0.01252	0.005735	0.04533	0.6615	-0.009681	-0.001168	-0.004997
s__Thermococcus_profundus	7.484e-05	9.451e-05	0.0005823	0.00043	0.02024	0.6167	-0.0008247	-0.000188	-0.0005074
s__Candidatus_Micrarchaeota_archaeon	0.0002312	0.0002139	0.0005982	0.0003823	0.04533	0.6615	-0.0006974	-2.494e-05	-0.000367
s__Methanothermobacter_tenebrarum	7.779e-05	7.299e-05	0.000285	0.0001583	0.02024	0.6167	-0.0003342	-8.591e-05	-0.0002072
s__Candidatus_Bathyarchaeota_archaeon_CG07_land_8_20_14_0_80_47_9	2.249e-05	1.935e-05	0.0002258	0.0002118	0.03035	0.6167	-0.0003498	-4.988e-05	-0.0002033
s__Methanothermobacter_sp._CaT2	2.68e-05	4.542e-05	0.0002006	0.000169	0.04383	0.6615	-0.0003096	-4.96e-05	-0.0001738
s__Haloferax_larsenii	3.868e-06	6.464e-06	0.0001143	9.115e-05	0.004337	0.6167	-0.0001881	-6.204e-05	-0.0001105
s__Methanosarcinales_archaeon_ex4484_138	9.075e-06	2.223e-05	0.0001065	0.0001523	0.01606	0.6167	-0.0002268	-1.529e-05	-9.747e-05
s__Methanobacterium_sp._SMA-27	2.261e-05	1.729e-05	0.000107	7.292e-05	0.01307	0.6167	-0.0001376	-3.004e-05	-8.438e-05
s__Methanomethylovorans_hollandica	2.687e-05	1.956e-05	0.00011	0.0001172	0.04533	0.6615	-0.0001807	-1.748e-05	-8.314e-05
s__Candidatus_Thalassarchaeum_sp.	0	0	7.039e-05	0.0001488	0.02844	0.6167	-0.0001934	-2.7e-06	-7.038e-05
s__Candidatus_Micrarchaeum_acidiphilum	9.097e-06	1.507e-05	6.415e-05	4.179e-05	0.01244	0.6167	-8.823e-05	-2.418e-05	-5.506e-05
s__Methanosarcinales_archaeon_ex4572_44	1.466e-06	3.591e-06	4.248e-05	4.647e-05	0.01671	0.6167	-7.68e-05	-1.352e-05	-4.102e-05
s__Halogeometricum_rufum	0	0	3.508e-05	5.914e-05	0.02844	0.6167	-8.464e-05	-4.02e-06	-3.509e-05
s__Methanolobus_sp._SY-01	1.167e-05	1.741e-05	4.444e-05	5.597e-05	0.04495	0.6615	-7.862e-05	4.52e-06	-3.277e-05
s__Euryarchaeota_archaeon_TMED97	1.121e-05	1.65e-05	4.37e-05	5.32e-05	0.04495	0.6615	-7.933e-05	-4.876e-07	-3.249e-05
s__Methanopyrus_sp._KOL6	1.782e-05	1.733e-05	4.864e-05	2.291e-05	0.03035	0.6167	-5.125e-05	-7.024e-06	-3.082e-05
s__Halarchaeum_sp._CBA1220	2.589e-06	6.342e-06	2.812e-05	2.922e-05	0.04025	0.6615	-4.889e-05	-5.869e-06	-2.553e-05
s__Candidatus_Woesearchaeota_archaeon_B3_Woes	1.769e-05	1.442e-05	4.267e-05	1.403e-05	0.03035	0.6167	-3.913e-05	-9.804e-06	-2.499e-05
s__Methanosphaera_sp._A6	0	0	2.257e-05	2.151e-05	0.02844	0.6167	-3.969e-05	-6.685e-06	-2.257e-05
s__Candidatus_Woesearchaeota_archaeon_ex4484_78	0	0	2.011e-05	2.076e-05	0.02844	0.6167	-3.695e-05	-5.322e-06	-2.011e-05
s__Thermoplasmatales_archaeon_B_DKE	1.902e-05	1.606e-05	3.955e-06	9.687e-06	0.02499	0.6167	2.939e-06	2.938e-05	1.506e-05
s__DPANN_group_archaeon	2.844e-05	3.177e-05	1.318e-06	3.229e-06	0.01671	0.6167	9.482e-06	5.319e-05	2.712e-05
s__halophilic_archaeon	3.324e-05	2.591e-05	3.948e-06	6.612e-06	0.03794	0.6615	9.531e-06	4.841e-05	2.929e-05
s__Methanomassiliicoccales_archaeon_PtaB.Bin134	4.314e-05	1.726e-05	8.987e-06	1.827e-05	0.0181	0.6167	1.412e-05	5.212e-05	3.415e-05
s__Salinarchaeum_sp._Harcht-Bsk1	4.418e-05	5.064e-05	3.189e-06	7.811e-06	0.01606	0.6167	9.624e-06	8.253e-05	4.1e-05
s__Methanocaldococcus_sp._FS406-22	6.257e-05	3.8e-05	1.092e-05	1.137e-05	0.004998	0.6167	2.501e-05	8.26e-05	5.165e-05
s__Sulfolobus_islandicus	9.667e-05	3.735e-05	3.843e-05	2.171e-05	0.01307	0.6167	2.727e-05	9.137e-05	5.823e-05
s__Methanobrevibacter_sp._NOE	0.0001703	5.807e-05	0.0001075	3.809e-05	0.04533	0.6615	1.159e-05	0.0001155	6.276e-05
s__Pyrococcus_sp._NA2	8.205e-05	6.664e-05	1.606e-05	1.474e-05	0.008239	0.6167	2.431e-05	0.0001267	6.598e-05
s__Candidatus_Verstraetearchaeota_archaeon	9.517e-05	0.0001182	2.506e-05	4.911e-05	0.04495	0.6615	-1.422e-05	0.0001705	7.012e-05
s__Halobaculum_sp._WSA2	9.52e-05	7.451e-05	2.348e-05	1.894e-05	0.03035	0.6167	1.978e-05	0.0001342	7.173e-05
s__Methanotorris_igneus	0.0001011	6.239e-05	2.423e-05	2.581e-05	0.03035	0.6167	2.609e-05	0.0001275	7.69e-05
s__Candidatus_Methanoperedenaceae_archaeon_HGW-Methanoperedenaceae-1	0.0001357	6.035e-05	5.025e-05	3.879e-05	0.03064	0.6167	3.03e-05	0.0001335	8.546e-05
s__Candidatus_Altiarchaeales_archaeon_HGW-Altiarchaeales-2	9.37e-05	8.394e-05	7.47e-06	1.113e-05	0.004772	0.6167	3.866e-05	0.0001554	8.622e-05
s__Methanosarcina_sp._WWM596	0.0001058	8.427e-05	1.595e-05	1.54e-05	0.02024	0.6167	3.259e-05	0.0001606	8.988e-05
s__Methanimicrococcus_blatticola	0.000213	6.844e-05	9.898e-05	5.908e-05	0.02024	0.6167	4.329e-05	0.0001813	0.000114
s__unclassified_g__Methanosphaera	0.0004562	0.0001754	0.0002774	0.0001684	0.04533	0.6615	-1.15e-05	0.0003492	0.0001788
s__Thermofilum_sp.	0.0003465	0.0001259	0.0001642	0.0001059	0.04533	0.6615	6.841e-05	0.0003061	0.0001823
s__Halostagnicola_sp._A56	0.0002061	0.0004166	5.309e-06	9.551e-06	0.02499	0.6167	1.789e-05	0.0005437	0.0002008
s__Methanobacterium_congolense	0.0008047	0.0001588	0.0005119	9.132e-05	0.008239	0.6167	0.000147	0.0004177	0.0002927
s__Methanosarcinaceae_archaeon	0.0006092	0.0003256	0.000282	0.0001718	0.04533	0.6615	8.428e-05	0.000608	0.0003273
s__Candidatus_Heimdallarchaeota_archaeon	0.0004584	0.0004869	0.0001132	3.388e-05	0.008239	0.6167	7.19e-05	0.0007467	0.0003451
s__Pyrobaculum_sp.	0.0005586	0.0004976	9.477e-05	4.014e-05	0.03064	0.6167	0.0001763	0.0008792	0.0004637
s__Candidatus_Methanoplasma_termitum	0.0009168	0.0005606	0.0003754	0.0001973	0.02024	0.6167	0.000163	0.001042	0.0005414
s__Methanosphaera_sp._SHI1033	0.001668	0.0006116	0.001057	0.0002203	0.04533	0.6615	0.0001701	0.001085	0.0006114
s__Methanosphaera_sp._WGK6	0.001453	0.0005981	0.000682	5.717e-05	0.005075	0.6167	0.0003575	0.00122	0.0007709
s__Methanobrevibacter_boviskoreani	0.003117	0.00111	0.00157	0.0002979	0.01307	0.6167	0.0007642	0.002471	0.001547
s__Methanobrevibacter_woesei	0.004959	0.001631	0.002693	0.0002373	0.008239	0.6167	0.001161	0.00364	0.002267
s__Methanobrevibacter_sp._AbM4	0.004622	0.00221	0.002339	0.0003397	0.04533	0.6615	0.0008673	0.004176	0.002283
s__Euryarchaeota_archaeon	0.006984	0.003704	0.00359	0.001033	0.03064	0.6167	0.0008057	0.006375	0.003395
s__Methanobrevibacter_ruminantium	0.2032	0.06845	0.1029	0.02096	0.008239	0.6167	0.04825	0.1536	0.1003
s__Methanobrevibacter_olleyae	0.2138	0.07476	0.1123	0.02983	0.008239	0.6167	0.04897	0.1619	0.1014
