# Supplementary material for: Antimicrobial peptides act on the rumen microbiome and metabolome affecting the performance of castrated bulls
Source: J Anim Sci Biotechnol. 2023 Mar 9;14:31. doi: 10.1186/s40104-023-00832-5 (PMC9996874; doi:10.1186/s40104-023-00832-5)
Supplement: Supplementary file 5 — Additional file 5: Table S4. CK and AP significant difference in bacteria. [file 40104_2023_832_MOESM5_ESM.xlsx]

## Sheet: Table S4
Table S4 CK and AP Significant difference in Bacteria
Name	AP-Mean, %	AP-Sd, %	CK-Mean, %	CK-Sd, %	P-value	Corrected pvalue	Lower ci	Upper ci	Effectsize
s__Magnetospirillum_caucaseum	0	0	2.614e-05	3.324e-05	0.002778	0.6167	-5.389e-05	-8.383e-06	-2.614e-05
s__Microbulbifer_sp._HZ11	0	0	6.438e-05	5.246e-05	0.002778	0.6167	-0.0001056	-3.012e-05	-6.437e-05
s__Dickeya_poaceiphila	0	0	6.448e-05	6.405e-05	0.002778	0.6167	-0.0001187	-2.435e-05	-6.449e-05
s__Sphingobium_sp._LF-16	0	0	8.833e-05	4.742e-05	0.002778	0.6167	-0.0001224	-5.284e-05	-8.832e-05
s__Acaryochloridaceae_cyanobacterium_RU_4_10	9.224e-05	0.0001197	2.623e-06	6.424e-06	0.003665	0.6167	3.025e-05	0.0001919	8.963e-05
s__Shewanella_xiamenensis	7.298e-05	0.0001162	1.269e-06	3.107e-06	0.003665	0.6167	1.772e-05	0.0001678	7.171e-05
s__uncultured_actinobacterium_HF0130_15N16	3.859e-05	1.278e-05	1.269e-06	3.107e-06	0.003665	0.6167	2.876e-05	4.862e-05	3.733e-05
s__Nocardioides_currus	1.479e-05	3.524e-06	1.269e-06	3.107e-06	0.003665	0.6167	9.447e-06	1.634e-05	1.352e-05
s__Hyphomicrobium_sp._12-62-95	2.593e-06	6.351e-06	2.826e-05	1.353e-05	0.003665	0.6167	-3.749e-05	-1.576e-05	-2.567e-05
s__unclassified_g__Gallibacterium	3.884e-06	9.514e-06	4.498e-05	8.276e-06	0.003665	0.6167	-4.914e-05	-3.079e-05	-4.11e-05
s__Mycolicibacterium_litorale	3.884e-06	9.514e-06	5.31e-05	1.984e-05	0.003665	0.6167	-6.579e-05	-3.446e-05	-4.922e-05
s__Chryseobacterium_sediminis	1.466e-06	3.591e-06	5.554e-05	7.094e-05	0.003665	0.6167	-0.0001114	-1.355e-05	-5.408e-05
s__Streptomyces_sp._CB01881	2.589e-06	6.342e-06	7.093e-05	4.466e-05	0.003665	0.6167	-0.0001066	-3.852e-05	-6.835e-05
s__Rickettsiaceae_bacterium	7.825e-05	6.093e-05	2.913e-06	4.543e-06	0.004337	0.6167	3.418e-05	0.0001187	7.535e-05
s__Thioalkalivibrio_sp._ALMg13-2	4.937e-05	7.811e-05	2.694e-06	4.175e-06	0.004337	0.6167	1.061e-05	0.0001121	4.667e-05
s__Rathayibacter_sp._AY2B5	2.655e-06	4.115e-06	2.54e-05	1.587e-05	0.004337	0.6167	-3.556e-05	-1.054e-05	-2.274e-05
s__Psychrobacter_sp._Choline-3u-12	2.591e-06	4.014e-06	2.555e-05	2.09e-05	0.004337	0.6167	-4.026e-05	-8.399e-06	-2.296e-05
s__Bradyrhizobium_retamae	2.591e-06	4.014e-06	3.759e-05	6.373e-05	0.004337	0.6167	-8.806e-05	-6.028e-06	-3.499e-05
s__Lysinibacillus_sp._SDF0063	2.655e-06	4.115e-06	0.0001399	0.0001686	0.004337	0.6167	-0.0002771	-5.11e-05	-0.0001373
s__Acinetobacter_sp._Ac_1271	2.826e-06	4.383e-06	0.0001994	0.0002861	0.004337	0.6167	-0.0004311	-3.096e-05	-0.0001966
s__Helicobacter_hepaticus	0.000271	0.0002187	5.664e-06	6.842e-06	0.004772	0.6167	0.0001053	0.000419	0.0002653
s__Lactobacillus_sp._398-2	0.0002001	0.0001739	2.747e-05	3.13e-05	0.004772	0.6167	5.758e-05	0.0003076	0.0001726
s__Calothrix_sp._HK-06	0.0001444	9.512e-05	6.606e-06	7.809e-06	0.004772	0.6167	6.349e-05	0.0002081	0.0001378
s__Cohnella_sp._SGD-V74	5.539e-05	4.9e-05	3.962e-06	4.345e-06	0.004772	0.6167	2.112e-05	8.985e-05	5.142e-05
s__Xenorhabdus_stockiae	5.369e-05	2.547e-05	4.239e-06	4.686e-06	0.004772	0.6167	3.059e-05	6.76e-05	4.946e-05
s__Mesorhizobium_sp._M8A.F.Ca.ET.023.01.1.1	4.154e-05	2.112e-05	4.281e-06	4.724e-06	0.004772	0.6167	2.194e-05	5.544e-05	3.726e-05
s__Streptomyces_sp._So13.3	6.5e-06	7.624e-06	2.661e-05	1.302e-05	0.004772	0.6167	-3.154e-05	-1.049e-05	-2.011e-05
s__Candidatus_Liptonbacteria_bacterium_RIFCSPLOWO2_01_FULL_53_13	4.1e-06	4.503e-06	4.214e-05	3.584e-05	0.004772	0.6167	-6.83e-05	-1.572e-05	-3.804e-05
s__Methylobacterium_crusticola	5.228e-06	6.345e-06	4.463e-05	2.178e-05	0.004772	0.6167	-5.573e-05	-2.343e-05	-3.94e-05
s__Bacillus_lacisalsi	5.342e-06	6.436e-06	8.146e-05	8.384e-05	0.004772	0.6167	-0.0001454	-2.648e-05	-7.612e-05
s__Idiomarina_aquatica	0.000101	5.738e-05	1.489e-05	1.379e-05	0.004998	0.6167	4.619e-05	0.0001309	8.615e-05
s__Thiomicrospira_aerophila	7.586e-05	3.587e-05	9.951e-06	8.502e-06	0.004998	0.6167	4.202e-05	9.644e-05	6.591e-05
s__Bizionia_echini	6.185e-05	3.435e-05	1.465e-05	1.172e-05	0.004998	0.6167	2.182e-05	7.225e-05	4.72e-05
s__Collinsella_sp._TM05-38	5.233e-05	1.521e-05	9.475e-06	8.042e-06	0.004998	0.6167	2.994e-05	5.449e-05	4.286e-05
s__Synechococcales_cyanobacterium_C	4.925e-05	1.789e-05	7.994e-06	7.108e-06	0.004998	0.6167	2.799e-05	5.666e-05	4.125e-05
s__Pseudonocardia_sp._MH-G8	4.009e-05	1.969e-05	1.07e-05	8.305e-06	0.004998	0.6167	1.549e-05	4.643e-05	2.939e-05
s__Pararheinheimera_texasensis	5.215e-06	4.041e-06	1.875e-05	8.968e-06	0.004998	0.6167	-2.1e-05	-6.395e-06	-1.354e-05
s__Cyanobacteria_bacterium_UBA9579	1.111e-05	1.166e-05	6.411e-05	5.818e-05	0.004998	0.6167	-0.0001032	-2.081e-05	-5.301e-05
s__Actinomyces_howellii	1.508e-05	1.227e-05	8.96e-05	5.752e-05	0.004998	0.6167	-0.0001186	-3.13e-05	-7.452e-05
s__Vulcaniibacterium_tengchongense	3.704e-05	3.59e-05	0.0001288	5.662e-05	0.004998	0.6167	-0.0001479	-4.445e-05	-9.177e-05
s__Aequorivita_soesokkakensis	1.717e-05	1.656e-05	0.0001222	0.0001209	0.004998	0.6167	-0.0002066	-4.121e-05	-0.000105
s__Lachnospiraceae_bacterium_Oil+RF-744-WCA-WT-11	0.06772	0.02923	0.03059	0.003636	0.005075	0.6167	0.0164	0.05898	0.03713
s__Clostridiales_bacterium_Marseille-P2846	0.07956	0.02149	0.04308	0.006853	0.005075	0.6167	0.02085	0.05519	0.03648
s__Fibrobacter_sp._UWB4	0.03084	0.02532	0.007183	0.001441	0.005075	0.6167	0.00795	0.0442	0.02365
s__Fibrobacter_sp._UWR2	0.02986	0.008823	0.008353	0.00296	0.005075	0.6167	0.01485	0.02836	0.02151
s__Lactimicrobium_massiliense	0.02954	0.02307	0.01057	0.001556	0.005075	0.6167	0.006609	0.03808	0.01897
s__Erysipelotrichaceae_bacterium_Oil+RF-744-GAM-WT-6	0.02114	0.006778	0.01144	0.002225	0.005075	0.6167	0.005156	0.0154	0.009696
s__Faecalicatena_contorta	0.01402	0.005859	0.007407	0.001013	0.005075	0.6167	0.002713	0.01157	0.006612
s__Murimonas_intestini	0.01625	0.001931	0.01168	0.001383	0.005075	0.6167	0.002787	0.006297	0.004567
s__Fibrobacter_sp._UWR3	0.008611	0.003085	0.004068	0.0007059	0.005075	0.6167	0.002327	0.007052	0.004544
s__Butyrivibrio_sp._FC2001	0.01901	0.001573	0.01475	0.0004841	0.005075	0.6167	0.003	0.005408	0.004263
s__Roseburia_sp._MUC/MUC-530-WT-4D	0.009474	0.002726	0.006076	0.0004546	0.005075	0.6167	0.001511	0.005525	0.003398
s__Butyrivibrio_sp._NC3005	0.0163	0.001357	0.01338	0.002076	0.005075	0.6167	0.001241	0.004933	0.002923
s__Sediminicola_luteus	0.003044	0.00222	0.0005223	0.000315	0.005075	0.6167	0.0009757	0.004185	0.002522
s__Fibrobacter_sp._UWT1	0.005019	0.0004853	0.002858	0.0009582	0.005075	0.6167	0.001371	0.002971	0.002161
s__Lachnospiraceae_bacterium_ND2006	0.008197	0.0006419	0.00607	0.0003113	0.005075	0.6167	0.00163	0.002665	0.002127
s__Daejeonella_rubra	0.002402	0.002573	0.0003029	6.277e-05	0.005075	0.6167	0.000406	0.004176	0.002099
s__Butyrivibrio_sp._AD3002	0.00847	0.0005337	0.006626	0.0002911	0.005075	0.6167	0.0014	0.002298	0.001844
s__Bibersteinia_trehalosi	0.002109	0.002097	0.0002986	0.0001309	0.005075	0.6167	0.0004345	0.003497	0.00181
s__Oscillospiraceae_bacterium_HV4-5-C5C	0.005906	0.001069	0.004149	0.0002873	0.005075	0.6167	0.001026	0.002596	0.001757
s__Dyadobacter_frigoris	0.002027	0.00147	0.0002787	4.539e-05	0.005075	0.6167	0.0006791	0.0029	0.001748
s__Daejeonella_lutea	0.002033	0.001769	0.0003081	5.833e-05	0.005075	0.6167	0.0005644	0.00307	0.001725
s__Tamlana_crocina	0.001594	0.001457	9.827e-05	4.676e-05	0.005075	0.6167	0.0005772	0.002667	0.001496
s__Drancourtella_sp._An210	0.005387	0.001188	0.003978	0.0004171	0.005075	0.6167	0.0006695	0.002464	0.001409
s__Chitinophaga_barathri	0.001841	0.001139	0.000436	0.0002543	0.005075	0.6167	0.0006693	0.002334	0.001405
s__Clostridium_sp._AM09-51	0.00387	0.0005167	0.002478	0.0004902	0.005075	0.6167	0.0009045	0.001913	0.001392
s__Halonatronum_saccharophilum	0.001614	0.001406	0.000329	0.0001663	0.005075	0.6167	0.0003384	0.002339	0.001284
s__Muricomes_intestini	0.003172	0.0007936	0.002046	0.0001825	0.005075	0.6167	0.0005615	0.001724	0.001127
s__Bacteroidetes_bacterium_HGW-Bacteroidetes-15	0.001988	0.001138	0.0009098	0.000201	0.005075	0.6167	0.0004881	0.002062	0.001078
s__Olsenella_sp._Marseille-P4559	0.001926	0.0005946	0.0008851	0.000214	0.005075	0.6167	0.0005886	0.001506	0.001041
s__Elizabethkingia_sp._JS20170427COW	0.001241	0.0004914	0.0002018	0.000131	0.005075	0.6167	0.0006548	0.00138	0.001039
s__Clostridium_sp._CAG:43	0.00186	0.0005379	0.000995	0.0001858	0.005075	0.6167	0.0004757	0.001331	0.0008656
s__Ignavibacteriaceae_bacterium	0.001227	0.0002486	0.0003879	9.916e-05	0.005075	0.6167	0.0006695	0.001054	0.0008387
s__uncultured_bacterium_Contig1795	0.00102	0.0004991	0.0004385	5.838e-05	0.005075	0.6167	0.0002259	0.0009513	0.0005811
s__Peptoclostridium_litorale	0.0009378	0.0004057	0.0003886	0.0001122	0.005075	0.6167	0.0002562	0.0008693	0.0005492
s__Eubacterium_aggregans	0.001532	0.000234	0.0009927	0.0001717	0.005075	0.6167	0.0003198	0.0007562	0.0005398
s__Clostridium_ljungdahlii	0.001543	0.0003119	0.001019	0.0001438	0.005075	0.6167	0.0002767	0.0007906	0.0005236
s__Paenibacillus_sp._32352	0.0008539	0.0001523	0.000379	4.943e-05	0.005075	0.6167	0.0003464	0.0005809	0.0004749
s__Bifidobacterium_dentium	0.0008404	0.0001657	0.0003881	0.0001349	0.005075	0.6167	0.0003109	0.0006025	0.0004524
s__Blautia_sp._CAG:257	0.001479	0.0002278	0.001032	0.0001375	0.005075	0.6167	0.0002583	0.000641	0.0004468
s__Blautia_sp._AF14-40	0.0005865	0.0004323	0.0001401	4.614e-05	0.005075	0.6167	0.0001574	0.0007916	0.0004464
s__Paenibacillus_pinihumi	0.0007625	0.0003033	0.0003213	0.0001218	0.005075	0.6167	0.0002165	0.0006919	0.0004413
s__Marinisporobacter_balticus	0.001077	0.0001659	0.0006531	0.0001447	0.005075	0.6167	0.0002759	0.000578	0.0004242
s__Hyalangium_minutum	0.0005596	0.0002675	0.0001487	9.218e-05	0.005075	0.6167	0.000214	0.0006233	0.0004108
s__Paenibacillaceae_bacterium	0.001807	0.0001763	0.001447	0.0001609	0.005075	0.6167	0.0002	0.000538	0.0003607
s__Clostridiaceae_bacterium_AF29-16BH	0.001128	0.0001638	0.000796	0.000122	0.005075	0.6167	0.0001996	0.000493	0.000332
s__Aeriscardovia_aeriphila	0.0003286	0.0002782	2.359e-05	1.948e-05	0.005075	0.6167	0.0001261	0.0005335	0.000305
s__Ruminococcus_sp._AM44-9AT	0.0005063	0.0001568	0.0002195	6.432e-05	0.005075	0.6167	0.0001778	0.0004254	0.0002869
s__Blautia_sp._AF13-16	0.0005509	0.0001012	0.000278	7.617e-05	0.005075	0.6167	0.0001906	0.0003763	0.0002729
s__Pyxidicoccus_sp._CA032A	0.0002936	0.0002493	2.937e-05	2.185e-05	0.005075	0.6167	9.731e-05	0.0004726	0.0002642
s__Aneurinibacillus_aneurinilyticus	0.0004088	9.138e-05	0.0001594	6.284e-05	0.005075	0.6167	0.0001699	0.0003329	0.0002494
s__Petrotoga_olearia	0.0003071	8.798e-05	0.0001128	3.754e-05	0.005075	0.6167	0.0001314	0.0002704	0.0001942
s__Friedmanniella_flava	0.0002159	0.0001744	2.531e-05	1.55e-05	0.005075	0.6167	7.223e-05	0.0003233	0.0001906
s__Paenibacillus_sp._1_12	0.0003495	0.0001339	0.0001638	4.987e-05	0.005075	0.6167	9.386e-05	0.0003073	0.0001857
s__Ruminococcus_sp._AM23-1LB	0.0002485	9.631e-05	7.888e-05	2.809e-05	0.005075	0.6167	9.771e-05	0.000243	0.0001696
s__Clostridium_amazonitimonense	0.0003843	0.0001793	0.0002197	3.078e-05	0.005075	0.6167	7.025e-05	0.0003187	0.0001645
s__Paenibacillus_rigui	0.0003878	4.643e-05	0.0002327	5.137e-05	0.005075	0.6167	0.0001037	0.000207	0.0001551
s__Carnobacterium_gallinarum	0.0002156	0.0001309	6.137e-05	2.721e-05	0.005075	0.6167	7.621e-05	0.0002783	0.0001542
s__Pseudoalteromonas_spongiae	0.0002997	0.0001138	0.0001611	4.253e-05	0.005075	0.6167	5.783e-05	0.0002336	0.0001386
s__Bifidobacterium_goeldii	0.0002292	0.0001294	9.627e-05	1.737e-05	0.005075	0.6167	4.678e-05	0.0002307	0.0001329
s__Bathymodiolus_thermophilus_thioautotrophic_gill_symbiont	0.0002025	9.251e-05	7.165e-05	3.594e-05	0.005075	0.6167	6.903e-05	0.0002112	0.0001309
s__Verrucosispora_sp._CWR15	0.0001325	0.0001127	2.103e-05	1.253e-05	0.005075	0.6167	4.813e-05	0.000207	0.0001114
s__Nocardiopsis_flavescens	0.0001233	5.003e-05	1.662e-05	9.491e-06	0.005075	0.6167	6.833e-05	0.0001462	0.0001067
s__Clostridium_sp._AF12-41	0.0003602	4.687e-05	0.0002598	3.222e-05	0.005075	0.6167	6.018e-05	0.000142	0.0001005
s__Rhodovulum_marinum	0.0001401	3.898e-05	4.43e-05	3.701e-05	0.005075	0.6167	5.527e-05	0.000139	9.577e-05
s__Halobacillus_mangrovi	0.0001415	6.034e-05	5.069e-05	2.112e-05	0.005075	0.6167	4.47e-05	0.0001395	9.076e-05
s__Anaeromyxobacter_sp._Fw109-5	9.251e-05	6.414e-05	1.219e-05	8.255e-06	0.005075	0.6167	3.378e-05	0.0001247	8.031e-05
s__Bacillus_sp._UNCCL81	0.0001037	3.55e-05	2.897e-05	1.645e-05	0.005075	0.6167	4.734e-05	0.0001059	7.476e-05
s__gamma_proteobacterium_symbiont_of_Ctena_orbiculata	9.752e-05	3.465e-05	4.576e-05	2.226e-05	0.005075	0.6167	2.535e-05	8.553e-05	5.176e-05
s__Chromobacterium_sp._MWU13-2610	7.272e-05	3.54e-05	2.113e-05	1.365e-05	0.005075	0.6167	2.688e-05	8.042e-05	5.16e-05
s__unclassified_g__Emergencia	5.092e-05	6.278e-05	6.662e-06	3.274e-06	0.005075	0.6167	8.064e-06	9.731e-05	4.426e-05
s__Bacteroides_sp._3_2_5	6.704e-06	3.309e-06	3.693e-05	1.415e-05	0.005075	0.6167	-4.081e-05	-1.984e-05	-3.023e-05
s__Mucilaginibacter_sp._MD40	3.355e-05	1.362e-05	0.0001021	3.027e-05	0.005075	0.6167	-9.242e-05	-4.31e-05	-6.855e-05
s__Nakamurella_multipartita	1.905e-05	1.365e-05	0.0001171	9.601e-05	0.005075	0.6167	-0.0001833	-4.312e-05	-9.804e-05
s__Gallaecimonas_pentaromativorans	6.708e-05	2.952e-05	0.0001711	7.854e-05	0.005075	0.6167	-0.0001688	-4.846e-05	-0.000104
s__filamentous_cyanobacterium_Phorm_46	8.858e-05	4.66e-05	0.0002151	4.037e-05	0.005075	0.6167	-0.0001731	-8.173e-05	-0.0001266
s__Azohydromonas_lata	0.0001477	5.491e-05	0.000277	9.851e-05	0.005075	0.6167	-0.0002165	-5.747e-05	-0.0001293
s__Mitsuaria_sp._7	4.297e-05	2.662e-05	0.0001768	0.0001063	0.005075	0.6167	-0.0002194	-6.215e-05	-0.0001338
s__Thalassobaculum_litoreum	6.544e-05	3.786e-05	0.0002181	5.656e-05	0.005075	0.6167	-0.0002047	-0.0001053	-0.0001526
s__Flavobacterium_cerinum	0.0001178	6.785e-05	0.0002773	6.969e-05	0.005075	0.6167	-0.0002305	-8.825e-05	-0.0001595
s__Pedobacter_duraquae	7.82e-05	3.823e-05	0.0002801	9.74e-05	0.005075	0.6167	-0.0002785	-0.0001259	-0.0002018
s__Reichenbachiella_faecimaris	5.785e-05	2.408e-05	0.0002777	0.0002542	0.005075	0.6167	-0.0004253	-9.411e-05	-0.0002199
s__Clostridium_saudiense	0.0001821	9.369e-05	0.0004071	0.0001252	0.005075	0.6167	-0.0003335	-0.0001177	-0.0002251
s__Bacillus_testis	6.247e-05	8.328e-05	0.0003089	0.0001116	0.005075	0.6167	-0.0003484	-0.0001464	-0.0002464
s__Eubacterium_dolichum_CAG:375	0.0002811	8.631e-05	0.0005576	0.000161	0.005075	0.6167	-0.0004295	-0.0001469	-0.0002765
s__Phaeodactylibacter_luteus	0.0003166	6.16e-05	0.0006243	0.0001889	0.005075	0.6167	-0.0004455	-0.0001653	-0.0003077
s__Sphingobacterium_kitahiroshimense	0.0001126	6.413e-05	0.0004265	0.0001946	0.005075	0.6167	-0.0004684	-0.0001764	-0.0003139
s__Flavobacterium_sp._ACN6	0.0001842	0.0001004	0.000518	0.0001006	0.005075	0.6167	-0.0004408	-0.0002231	-0.0003338
s__Lysinibacillus_capsici	4.123e-05	3.71e-05	0.0003955	0.000364	0.005075	0.6167	-0.0006383	-0.0001183	-0.0003544
s__Ekhidna_sp.	0.0001826	9.341e-05	0.0005379	0.0001671	0.005075	0.6167	-0.0005028	-0.0002259	-0.0003553
s__Parabacteroides_sp._2_1_7	0.000431	7.451e-05	0.0008043	0.0001981	0.005075	0.6167	-0.0005224	-0.0002155	-0.0003733
s__Eubacterium_sp._BIOML-A2	0.0001862	8.504e-05	0.0005746	0.0002765	0.005075	0.6167	-0.0006131	-0.0001955	-0.0003884
s__Lutibacter_oricola	0.0001898	0.0001149	0.0005798	0.0001881	0.005075	0.6167	-0.0005432	-0.0002278	-0.00039
s__Nonlabens_sp._MB-3u-79	6.689e-05	5.36e-05	0.0004591	0.0002857	0.005075	0.6167	-0.0006272	-0.0002036	-0.0003922
s__Elizabethkingia_miricola	0.0004969	0.0001761	0.0009252	0.0002627	0.005075	0.6167	-0.0006831	-0.0002133	-0.0004282
s__Thermasporomyces_composti	0.0001593	8.921e-05	0.0006011	0.0001641	0.005075	0.6167	-0.0005721	-0.0002925	-0.0004419
s__Zobellia_galactanivorans	6.909e-05	4.022e-05	0.0005696	0.0006531	0.005075	0.6167	-0.001008	-8.917e-05	-0.0005005
s__Carnobacterium_divergens	0.0001902	8.53e-05	0.0007258	0.000199	0.005075	0.6167	-0.00072	-0.0003837	-0.0005356
s__Chitinophaga_jiangningensis	0.0001334	0.0001009	0.0006909	0.0004612	0.005075	0.6167	-0.0009359	-0.0002574	-0.0005575
s__Flammeovirga_sp._OC4	0.0002398	0.0001424	0.0008572	0.0005148	0.005075	0.6167	-0.001018	-0.0002782	-0.0006173
s__Flavobacterium_hibernum	0.0001593	6.632e-05	0.0008182	0.0006997	0.005075	0.6167	-0.001251	-0.0002733	-0.0006589
s__uncultured_bacterium_Ele16D6	0.0002972	0.0001024	0.001046	0.0005645	0.005075	0.6167	-0.001185	-0.000348	-0.0007492
s__Niabella_ginsenosidivorans	0.001045	0.0003567	0.002012	0.0002907	0.005075	0.6167	-0.001306	-0.0006538	-0.0009668
s__Candidatus_Frackibacter_sp._T328-2	0.0001311	7.965e-05	0.001129	0.001613	0.005075	0.6167	-0.002332	-0.0002174	-0.0009982
s__Streptococcus_sanguinis	0.000798	0.0003326	0.001812	0.0004356	0.005075	0.6167	-0.001418	-0.0005896	-0.001014
s__Segetibacter_sp._3557_3	0.0005001	0.0002746	0.001616	0.0001992	0.005075	0.6167	-0.001347	-0.0008464	-0.001115
s__Bacteroidetes_bacterium_ADurb.BinA012	0.001387	0.0002694	0.002644	0.0006654	0.005075	0.6167	-0.001796	-0.0007417	-0.001258
s__Draconibacterium_sp._GM2-18	0.002226	0.0003598	0.003898	0.001192	0.005075	0.6167	-0.002691	-0.000872	-0.001672
s__Alistipes_sp._cv1	0.002647	0.0002977	0.004502	0.001567	0.005075	0.6167	-0.003088	-0.0008679	-0.001855
s__Bacteroides_reticulotermitis	0.007008	0.0007741	0.009961	0.0008778	0.005075	0.6167	-0.003799	-0.002117	-0.002953
s__Prevotella_sp._PCJ2	0.004733	0.0004716	0.008076	0.001834	0.005075	0.6167	-0.004539	-0.001905	-0.003342
s__Bacteroides_zoogleoformans	0.009625	0.001339	0.01455	0.0009361	0.005075	0.6167	-0.006029	-0.00361	-0.004927
s__Parabacteroides_timonensis	0.008232	0.00259	0.01371	0.001005	0.005075	0.6167	-0.007308	-0.003182	-0.005475
s__uncultured_bacterium_Contig1514	0.01494	0.0009201	0.02095	0.002622	0.005075	0.6167	-0.00823	-0.004317	-0.006015
s__Bacteroides_gallinarum	0.01395	0.001406	0.02101	0.001107	0.005075	0.6167	-0.008375	-0.005685	-0.007053
s__Mediterranea_massiliensis	0.01949	0.001335	0.02727	0.001672	0.005075	0.6167	-0.009343	-0.00633	-0.007785
s__uncultured_rumen_bacterium	0.0132	0.003063	0.02241	0.003949	0.005075	0.6167	-0.01271	-0.005572	-0.00921
s__Alistipes_sp._Z76	0.02598	0.004526	0.0381	0.005436	0.005075	0.6167	-0.01732	-0.007192	-0.01212
s__Paraprevotella_clara	0.07165	0.008145	0.08565	0.003738	0.005075	0.6167	-0.02135	-0.008277	-0.01401
s__Bacteroides_sp._CAG:1060_57_27	0.1064	0.02076	0.1568	0.02955	0.005075	0.6167	-0.08015	-0.02737	-0.05041
s__Candidatus_Colwellbacteria_bacterium_RIFCSPLOWO2_02_FULL_44_20b	0.0002146	0.0002979	1.311e-06	3.212e-06	0.006151	0.6167	3.045e-05	0.0004517	0.0002133
s__Geodermatophilus_normandii	5.29e-05	3.806e-05	2.751e-06	6.739e-06	0.006151	0.6167	2.458e-05	8.045e-05	5.015e-05
s__Dyella_ginsengisoli	2.447e-05	1.604e-05	1.318e-06	3.229e-06	0.006151	0.6167	1.071e-05	3.539e-05	2.315e-05
s__Candidatus_Taylorbacteria_bacterium_RIFOXYD2_FULL_36_9	1.295e-06	3.171e-06	4.758e-05	6.704e-05	0.006151	0.6167	-0.0001024	-1.081e-05	-4.629e-05
s__Microbacterium_timonense	4.012e-06	9.827e-06	7.044e-05	4.61e-05	0.006151	0.6167	-0.0001001	-3.272e-05	-6.643e-05
s__Anoxybacillus_sp._MB8	0.0002088	0.0002858	6.541e-06	1.267e-05	0.007155	0.6167	5.055e-05	0.0004458	0.0002023
s__Nocardioides_sp._SAI-095	8.983e-05	4.614e-05	1.069e-05	1.921e-05	0.007155	0.6167	4.329e-05	0.0001173	7.913e-05
s__Olsenella_sp._AF16-14LB	6.669e-05	8.203e-05	6.492e-06	1.041e-05	0.007155	0.6167	1.806e-05	0.0001283	6.02e-05
s__Thioalkalivibrio_sp._ALE16	5.845e-05	5.839e-05	2.657e-06	4.122e-06	0.007155	0.6167	1.97e-05	0.0001037	5.579e-05
s__Halomonas_nigrificans	2.632e-05	2.281e-05	2.706e-06	4.195e-06	0.007155	0.6167	8.024e-06	4.102e-05	2.362e-05
s__Sinirhodobacter_hungdaonensis	1.599e-05	1.012e-05	2.587e-06	4.008e-06	0.007155	0.6167	6.518e-06	2.155e-05	1.34e-05
s__Mesoaciditoga_sp.	2.761e-06	4.289e-06	2.334e-05	1.498e-05	0.007155	0.6167	-3.259e-05	-1.022e-05	-2.058e-05
s__Hartmannibacter_diazotrophicus	3.876e-06	6.493e-06	2.575e-05	1.319e-05	0.007155	0.6167	-3.215e-05	-1.012e-05	-2.187e-05
s__Xanthomonadaceae_bacterium_SCN_69-48	5.758e-06	1.062e-05	4.402e-05	3.53e-05	0.007155	0.6167	-6.942e-05	-1.71e-05	-3.827e-05
s__Staphylococcus_nepalensis	4.218e-06	7.243e-06	5.199e-05	2.865e-05	0.007155	0.6167	-6.851e-05	-2.538e-05	-4.778e-05
s__Dolichospermum_flos-aquae	9.056e-06	1.853e-05	0.0001198	0.0001468	0.007155	0.6167	-0.0002376	-3.632e-05	-0.0001107
s__Sphingopyxis_flava	0.0003404	0.0006998	7.803e-06	9.913e-06	0.007796	0.6167	3.083e-05	0.0009088	0.0003326
s__Salinicoccus_luteus	0.0001703	0.0002227	1.067e-05	1.364e-05	0.007796	0.6167	4.179e-05	0.000344	0.0001596
s__Xenococcus_sp._PCC_7305	0.0001281	0.0002636	5.301e-06	6.334e-06	0.007796	0.6167	8.54e-06	0.0003407	0.0001228
s__Leptospira_barantonii	6.078e-05	4.331e-05	5.167e-06	6.261e-06	0.007796	0.6167	2.714e-05	9.085e-05	5.561e-05
s__Arcobacter_pacificus	1.73e-05	2.006e-05	7.666e-05	5.581e-05	0.007796	0.6167	-0.0001105	-2.34e-05	-5.935e-05
s__Rhodonellum_psychrophilum	6.819e-06	8.158e-06	9.318e-05	6.521e-05	0.007796	0.6167	-0.0001335	-4.158e-05	-8.638e-05
s__Mesorhizobium_sp._LSJC255A00	1.193e-05	1.399e-05	0.0001391	0.0001204	0.007796	0.6167	-0.0002176	-4.027e-05	-0.0001271
s__Muricauda_sp._ES.050	0.0001194	0.0001007	1.517e-05	1.281e-05	0.008127	0.6167	3.818e-05	0.0001834	0.0001042
s__Caldiserica_bacterium_CG_4_8_14_3_um_filter_35_18	0.0001099	8.69e-05	2.278e-05	2.003e-05	0.008127	0.6167	3.468e-05	0.0001626	8.716e-05
s__Fodinicurvata_fenggangensis	7.277e-05	5.673e-05	8.339e-06	9.149e-06	0.008127	0.6167	2.586e-05	0.0001052	6.442e-05
s__Clostridium_sp._AF17-21AC	6.172e-05	3.419e-05	9.156e-06	1.117e-05	0.008127	0.6167	2.577e-05	8.236e-05	5.258e-05
s__bacterium_ADurb.BinA028	3.698e-05	1.447e-05	1.012e-05	1.097e-05	0.008127	0.6167	1.362e-05	4.026e-05	2.685e-05
s__Marinobacter_subterrani	8.178e-06	7.439e-06	6.21e-05	3.702e-05	0.008127	0.6167	-8.026e-05	-2.694e-05	-5.393e-05
s__Lysinibacter_cavernae	1.059e-05	1.442e-05	9.391e-05	4.299e-05	0.008127	0.6167	-0.0001186	-5.052e-05	-8.332e-05
s__Sphingobium_sp._EP60837	9.188e-06	9.2e-06	0.0001021	9.123e-05	0.008127	0.6167	-0.0001631	-3.194e-05	-9.29e-05
s__Nocardioides_gansuensis	2.408e-05	2.959e-05	0.0001639	0.0001271	0.008127	0.6167	-0.0002453	-5.358e-05	-0.0001398
s__Ruminococcus_sp._CAG:488	0.04126	0.01553	0.02058	0.005944	0.008239	0.6167	0.01021	0.03437	0.02069
s__Absicoccus_porci	0.02558	0.03283	0.006283	0.0009479	0.008239	0.6167	0.002976	0.04693	0.0193
s__Anaerolactibacter_massiliensis	0.04602	0.01165	0.02923	0.004873	0.008239	0.6167	0.008506	0.02639	0.01679
s__Fibrobacter_sp._UWT3	0.01483	0.003077	0.007709	0.002339	0.008239	0.6167	0.004395	0.01033	0.007126
s__Aminicella_lysinilytica	0.01974	0.003906	0.01276	0.002387	0.008239	0.6167	0.003278	0.009825	0.006985
s__Myxococcales_bacterium	0.01002	0.006546	0.003415	0.001108	0.008239	0.6167	0.002895	0.01204	0.006604
s__Kandleria_vitulina	0.01335	0.001692	0.00998	0.001184	0.008239	0.6167	0.001893	0.004994	0.003372
s__Butyrivibrio_sp._XPD2002	0.01538	0.00164	0.01213	0.001052	0.008239	0.6167	0.001792	0.004823	0.003253
s__Butyrivibrio_sp._AE3006	0.01526	0.002651	0.01212	0.0006907	0.008239	0.6167	0.0012	0.00514	0.003137
s__Roseburia_sp._831b	0.01248	0.00123	0.009354	0.001285	0.008239	0.6167	0.00183	0.004344	0.003127
s__Bacteroidetes_bacterium_GWF2_38_335	0.006075	0.001805	0.003094	0.00144	0.008239	0.6167	0.001454	0.00481	0.002982
s__uncultured_bacterium_Contigcl_1542	0.00585	0.001384	0.003232	0.0008563	0.008239	0.6167	0.001492	0.003773	0.002618
s__Ruminococcus_sp._AF31-8BH	0.004179	0.001298	0.0028	0.0002395	0.008239	0.6167	0.000599	0.00246	0.001379
s__Flammeovirga_kamogawensis	0.001588	0.0007257	0.0003323	0.0002307	0.008239	0.6167	0.0006442	0.001825	0.001256
s__Eubacterium_sp._TM06-47	0.001677	0.0007515	0.0008942	0.0001721	0.008239	0.6167	0.0002655	0.001378	0.000782
s__Sphingobacteriales_bacterium_46-32	0.001369	0.0004124	0.000712	0.000219	0.008239	0.6167	0.0003088	0.0009863	0.0006568
s__uncultured_bacterium_Ad_113_I18_contig2	0.001341	0.0004121	0.0008122	0.000172	0.008239	0.6167	0.0002369	0.0008784	0.0005287
s__Roseburia_sp._OF03-24	0.001709	0.0002773	0.001184	0.000105	0.008239	0.6167	0.0003253	0.0007285	0.0005257
s__Cytobacillus_gottheilii	0.0007401	0.0003505	0.0002784	0.0001108	0.008239	0.6167	0.0001905	0.0007391	0.0004617
s__Synergistetes_bacterium_HGW-Synergistetes-1	0.0007074	0.0003651	0.0002945	8.573e-05	0.008239	0.6167	0.0001627	0.0006978	0.0004129
s__Helicobacter_japonicus	0.0004269	0.0004085	1.554e-05	2.245e-05	0.008239	0.6167	0.0001429	0.000752	0.0004113
s__Erysipelatoclostridium_sp._An173	0.002018	0.0001458	0.001615	0.0002339	0.008239	0.6167	0.0002025	0.0006233	0.0004025
s__Butyricicoccus_sp._AF24-19AC	0.0005652	0.0002317	0.00021	0.0001084	0.008239	0.6167	0.0001892	0.0005528	0.0003552
s__Epulopiscium_sp._'N.t._morphotype_B'	0.0006166	0.0001955	0.0002619	8.849e-05	0.008239	0.6167	0.0001987	0.0005013	0.0003546
s__Actinomyces_sp._oral_taxon_181	0.0006332	0.0002635	0.000301	8.411e-05	0.008239	0.6167	0.0001676	0.0005669	0.0003323
s__Aerococcus_christensenii	0.0006293	0.000113	0.0003049	0.0001293	0.008239	0.6167	0.0002054	0.0004445	0.0003244
s__Aliiglaciecola_sp._M165	0.0003334	0.0003799	2.26e-05	1.734e-05	0.008239	0.6167	6.977e-05	0.0006046	0.0003108
s__Candidatus_Schekmanbacteria_bacterium_RBG_13_48_7	0.0004746	7.288e-05	0.0001868	0.0001289	0.008239	0.6167	0.0001762	0.000395	0.0002877
s__Oceanicola_sp._22II-s10i	0.0003241	0.000129	6.197e-05	7.359e-05	0.008239	0.6167	0.0001519	0.0003708	0.0002621
s__Persephonella_marina	0.0004634	0.0001854	0.0002056	6.633e-05	0.008239	0.6167	0.0001199	0.0004202	0.0002578
s__Flavobacterium_lacus	0.0002523	0.0003094	4.501e-05	2.954e-05	0.008239	0.6167	5.019e-05	0.0004542	0.0002073
s__Sulfurovum_sp._UBA12169	0.0002885	0.0001459	9.355e-05	3.677e-05	0.008239	0.6167	9.231e-05	0.0003145	0.0001949
s__Paenibacillus_sp._OV191	0.0002825	0.0001346	9.175e-05	3.271e-05	0.008239	0.6167	0.0001003	0.0002943	0.0001908
s__Deferribacteres_bacterium	0.0002469	0.0001227	6.023e-05	3.583e-05	0.008239	0.6167	0.0001064	0.0002839	0.0001867
s__Paenibacillus_sp._CF095	0.0002172	9.321e-05	6.995e-05	2.407e-05	0.008239	0.6167	7.84e-05	0.0002294	0.0001473
s__Alkalihalobacillus_pseudofirmus	0.0002084	0.0001127	6.389e-05	2.929e-05	0.008239	0.6167	6.975e-05	0.0002391	0.0001445
s__Deltaproteobacteria_bacterium_RBG_16_48_10	0.0001847	8.617e-05	4.461e-05	3.673e-05	0.008239	0.6167	7.546e-05	0.0002154	0.0001401
s__Candidatus_Desantisbacteria_bacterium_CG23_combo_of_CG06-09_8_20_14_all_40_23	0.0001793	8.938e-05	4.125e-05	3.031e-05	0.008239	0.6167	7.072e-05	0.0002108	0.000138
s__Marinimicrobia_bacterium_46_43	0.0001783	7.906e-05	5.066e-05	2.683e-05	0.008239	0.6167	6.546e-05	0.0001956	0.0001276
s__Coprobacillus_sp._AF27-24BH	0.0001619	0.0001029	3.902e-05	2.406e-05	0.008239	0.6167	5.438e-05	0.0002092	0.0001229
s__Aeromonas_allosaccharophila	0.0001127	8.11e-05	1.898e-05	1.999e-05	0.008239	0.6167	4.415e-05	0.0001629	9.375e-05
s__Chloroflexus_aggregans	0.0001174	6.035e-05	2.95e-05	2.17e-05	0.008239	0.6167	4.864e-05	0.0001371	8.79e-05
s__[Ruminococcus]_gnavus_CAG:126	0.0001877	6.408e-05	0.0001026	1.417e-05	0.008239	0.6167	3.336e-05	0.0001299	8.511e-05
s__Actinobaculum_sp._oral_taxon_183	0.0001128	5.162e-05	3.516e-05	2.184e-05	0.008239	0.6167	3.817e-05	0.0001184	7.768e-05
s__Flavobacterium_limi	0.0001414	4.169e-05	6.621e-05	2.199e-05	0.008239	0.6167	4.197e-05	0.0001119	7.521e-05
s__Chryseobacterium_sp._FH2	0.0001621	3.929e-05	8.978e-05	2.56e-05	0.008239	0.6167	3.513e-05	0.0001055	7.228e-05
s__Altererythrobacter_sp._NS1	9.781e-05	2.165e-05	2.814e-05	2.654e-05	0.008239	0.6167	4.194e-05	9.247e-05	6.967e-05
s__bacterium_TMED15	9.97e-05	3.966e-05	3.115e-05	1.553e-05	0.008239	0.6167	3.603e-05	9.963e-05	6.855e-05
s__Aeromonas_dhakensis	6.918e-05	4.42e-05	1.112e-05	4.857e-06	0.008239	0.6167	2.864e-05	9.18e-05	5.806e-05
s__Krasilnikoviella_flava	7.179e-05	3.151e-05	1.793e-05	8.536e-06	0.008239	0.6167	2.896e-05	7.794e-05	5.386e-05
s__Mycoplasma_cynos	9.881e-05	2.462e-05	5.384e-05	1.606e-05	0.008239	0.6167	2.394e-05	6.585e-05	4.498e-05
s__Microgenomates_group_bacterium_RIFCSPLOWO2_01_FULL_47_10	1.856e-05	1.158e-05	6.97e-05	3.762e-05	0.008239	0.6167	-8.153e-05	-2.325e-05	-5.115e-05
s__Syntrophobacter_sp._SbD1	4.675e-05	2.113e-05	9.863e-05	3.703e-05	0.008239	0.6167	-8.671e-05	-2.32e-05	-5.188e-05
s__Pelobacter_propionicus	2.76e-05	2.138e-05	0.0001109	4.808e-05	0.008239	0.6167	-0.0001202	-4.163e-05	-8.331e-05
s__Sporosarcina_sp._P17b	3.77e-05	2.376e-05	0.0001227	5.178e-05	0.008239	0.6167	-0.0001256	-3.972e-05	-8.497e-05
s__bacterium_HR08	1.726e-05	1.338e-05	0.000114	6.463e-05	0.008239	0.6167	-0.0001399	-4.677e-05	-9.679e-05
s__Brachybacterium_sp._SW0106-09	1.982e-05	2.175e-05	0.000117	5.958e-05	0.008239	0.6167	-0.0001492	-5.059e-05	-9.715e-05
s__Rhizobium_sp._NT-26	1.862e-05	1.593e-05	0.0001302	7.031e-05	0.008239	0.6167	-0.0001639	-5.935e-05	-0.0001115
s__Mongoliibacter_sp.	5.649e-05	2.569e-05	0.0001847	0.0001058	0.008239	0.6167	-0.0002139	-5.512e-05	-0.0001282
s__Phycisphaerae_bacterium_SM23_30	9.783e-05	4.374e-05	0.0002464	0.0001102	0.008239	0.6167	-0.0002483	-7.257e-05	-0.0001486
s__Psychroflexus_sediminis	3.588e-05	3.683e-05	0.0001968	0.0001257	0.008239	0.6167	-0.0002666	-7.682e-05	-0.0001609
s__Muricauda_sp._NH166	0.0001917	7.806e-05	0.000376	0.0001449	0.008239	0.6167	-0.000306	-7.657e-05	-0.0001843
s__Actinomadura_amylolytica	5.607e-05	5.064e-05	0.0002442	0.0001224	0.008239	0.6167	-0.0002823	-9.355e-05	-0.0001881
s__Burkholderia_stagnalis	5.626e-05	4.221e-05	0.0002608	0.0001374	0.008239	0.6167	-0.0003201	-0.0001018	-0.0002045
s__Carnobacterium_mobile	6.096e-05	3.939e-05	0.0003034	0.0003373	0.008239	0.6167	-0.0005258	-7.054e-05	-0.0002424
s__Pedobacter_jeongneungensis	9.844e-05	7.476e-05	0.0003415	9.831e-05	0.008239	0.6167	-0.0003261	-0.0001472	-0.000243
s__Terriglobus_saanensis	2.831e-05	2.346e-05	0.0003383	0.0005238	0.008239	0.6167	-0.0007433	-6.726e-05	-0.00031
s__Sphingobacterium_sp._DR205	0.0004553	0.0001083	0.0008512	0.0002681	0.008239	0.6167	-0.0006348	-0.0001847	-0.0003959
s__Fastidiosipila_sanguinis	0.0004599	0.0001226	0.0009123	0.0002706	0.008239	0.6167	-0.0006679	-0.0002353	-0.0004525
s__Nonlabens_dokdonensis	0.0003648	0.0001418	0.0009463	0.0003607	0.008239	0.6167	-0.0008713	-0.0003008	-0.0005816
s__Pelagibacteraceae_bacterium_TMED287	9.861e-05	7.622e-05	0.0007652	0.0007148	0.008239	0.6167	-0.001265	-0.0002227	-0.0006666
s__Maribellus_sp._Y2-1-60	0.001489	0.0001912	0.002176	0.0004285	0.008239	0.6167	-0.001026	-0.0003495	-0.0006865
s__Flavobacterium_phragmitis	0.002012	0.0003512	0.002961	0.0003587	0.008239	0.6167	-0.001306	-0.0005602	-0.0009488
s__Porphyromonas_circumdentaria	0.001185	0.0003041	0.002362	0.001622	0.008239	0.6167	-0.002545	-0.0002975	-0.001177
s__Firmicutes_bacterium_ADurb.Bin419	0.005065	0.000839	0.006438	0.0005135	0.008239	0.6167	-0.002099	-0.0006539	-0.001373
s__Mariniflexile_sp._TRM1-10	0.0003424	0.0001474	0.001771	0.001784	0.008239	0.6167	-0.002929	-0.0005061	-0.001429
s__Dysgonomonas_sp._BGC7	0.003827	0.0008247	0.006568	0.002056	0.008239	0.6167	-0.004618	-0.001362	-0.00274
s__Proteiniphilum_acetatigenes	0.004384	0.0006698	0.007201	0.002352	0.008239	0.6167	-0.004715	-0.001173	-0.002817
s__Bacteroidales_bacterium_55_9	0.007136	0.002236	0.01071	0.001137	0.008239	0.6167	-0.005464	-0.001792	-0.003574
s__Prevotella_jejuni	0.01055	0.001586	0.01459	0.0007114	0.008239	0.6167	-0.005172	-0.002609	-0.004046
s__unclassified_f__Bacteroidaceae	0.01541	0.002074	0.02012	0.002402	0.008239	0.6167	-0.007272	-0.002488	-0.004712
s__Alistipes_sp._An116	0.007214	0.001805	0.01237	0.00225	0.008239	0.6167	-0.007429	-0.003121	-0.005154
s__Bacteroidia_bacterium_44-10	0.009898	0.003265	0.01538	0.001521	0.008239	0.6167	-0.0081	-0.00315	-0.005485
s__Bacteroides_sp._519	0.01634	0.002132	0.02235	0.002535	0.008239	0.6167	-0.008458	-0.003503	-0.00601
s__Firmicutes_bacterium_CAG:129_59_24	0.01761	0.005053	0.02888	0.004405	0.008239	0.6167	-0.01608	-0.005852	-0.01127
s__uncultured_bacterium_Ad_125_H07_contig1	0.008945	0.004822	0.02182	0.006256	0.008239	0.6167	-0.01851	-0.006872	-0.01288
s__uncultured_bacterium_Ad_143_A19	0.01391	0.006078	0.03274	0.007956	0.008239	0.6167	-0.02609	-0.01147	-0.01883
s__Bacteroidales_bacterium_WCE2004	0.7352	0.1831	1.459	0.3116	0.008239	0.6167	-0.9948	-0.4807	-0.7243
s__Oceanibaculum_nanhaiense	0	0	1.309e-05	1.145e-05	0.009622	0.6167	-2.185e-05	-5.343e-06	-1.309e-05
s__Pseudomonas_sp._GM67	0	0	1.347e-05	1.699e-05	0.009622	0.6167	-2.794e-05	-4.577e-06	-1.347e-05
s__Candidatus_Phytoplasma_pini	0	0	1.594e-05	1.742e-05	0.009622	0.6167	-2.924e-05	-5.202e-06	-1.594e-05
s__Comamonadaceae_bacterium_CG_4_10_14_3_um_filter_60_42	0	0	1.929e-05	2.075e-05	0.009622	0.6167	-3.592e-05	-6.818e-06	-1.929e-05
s__Leclercia_sp._W17	0	0	2.031e-05	1.819e-05	0.009622	0.6167	-3.434e-05	-7.697e-06	-2.031e-05
s__Corynebacterium_sp._2019	0	0	2.058e-05	2.414e-05	0.009622	0.6167	-4.153e-05	-6.749e-06	-2.058e-05
s__Paracoccus_sanguinis	0	0	2.333e-05	2.332e-05	0.009622	0.6167	-4.124e-05	-7.283e-06	-2.333e-05
s__Enterococcus_sp._3G6_DIV0642	0	0	2.918e-05	2.917e-05	0.009622	0.6167	-5.253e-05	-1.155e-05	-2.918e-05
s__Enterococcus_sp._8E11_MSG4843	0	0	3.005e-05	2.828e-05	0.009622	0.6167	-5.212e-05	-1.075e-05	-3.006e-05
s__Lactococcus_sp._dk310	0	0	3.057e-05	3.545e-05	0.009622	0.6167	-5.958e-05	-8.177e-06	-3.057e-05
s__Alteromonas_sp._BL110	0	0	3.317e-05	3.313e-05	0.009622	0.6167	-5.938e-05	-1.165e-05	-3.317e-05
s__Novosphingobium_acidiphilum	0	0	3.622e-05	3.438e-05	0.009622	0.6167	-6.453e-05	-1.286e-05	-3.622e-05
s__Sphingomonas_sp._Leaf10	0	0	3.936e-05	3.85e-05	0.009622	0.6167	-7.086e-05	-1.453e-05	-3.936e-05
s__Moorea_sp._SIO3B2	0	0	4.076e-05	4.322e-05	0.009622	0.6167	-7.566e-05	-1.36e-05	-4.075e-05
s__Duganella_sp._BK054	0	0	4.078e-05	4.439e-05	0.009622	0.6167	-7.598e-05	-1.433e-05	-4.077e-05
s__Actinobacillus_capsulatus	0	0	4.212e-05	3e-05	0.009622	0.6167	-6.265e-05	-2e-05	-4.212e-05
s__Azospirillum_sp._TSH7	0	0	4.85e-05	7.038e-05	0.009622	0.6167	-0.0001072	-1.315e-05	-4.851e-05
s__Silanimonas_lenta	0	0	5.307e-05	3.13e-05	0.009622	0.6167	-7.507e-05	-2.926e-05	-5.307e-05
s__Microbispora_sp._GMKU363	0	0	5.384e-05	7.425e-05	0.009622	0.6167	-0.0001088	-1.165e-05	-5.384e-05
s__Dermabacter_sp._HFH0086	0	0	7.921e-05	0.0001013	0.009622	0.6167	-0.0001616	-1.325e-05	-7.921e-05
s__Aeromonas_rivipollensis	0	0	9.082e-05	0.0001947	0.009622	0.6167	-0.0002509	-6.471e-06	-9.081e-05
s__Euzebya_rosea	0	0	0.0001055	0.000216	0.009622	0.6167	-0.000282	-8.009e-06	-0.0001055
s__Lewinella_sp.	0	0	0.0001125	0.0001181	0.009622	0.6167	-0.000211	-4.088e-05	-0.0001125
s__Streptomyces_sp._MA5143a	0	0	0.0001516	0.0002403	0.009622	0.6167	-0.0003555	-2.796e-05	-0.0001516
s__Methylocella_tundrae	0	0	0.0002484	0.0002494	0.009622	0.6167	-0.0004554	-9.798e-05	-0.0002484
s__Candidatus_Levybacteria_bacterium_RIFCSPHIGHO2_01_FULL_40_58	5.436e-05	5.957e-05	2.636e-06	6.458e-06	0.01006	0.6167	1.774e-05	0.0001009	5.173e-05
s__Candidatus_Magasanikbacteria_bacterium_GW2011_GWA2_46_17	4.288e-05	4.069e-05	3.806e-06	9.322e-06	0.01006	0.6167	1.103e-05	7.13e-05	3.906e-05
s__Streptomyces_chilikensis	2.684e-05	1.652e-05	1.595e-06	3.906e-06	0.01006	0.6167	1.279e-05	3.815e-05	2.525e-05
s__Candidatus_Magasanikbacteria_bacterium_CG_4_10_14_0_2_um_filter_37_12	2.372e-05	2.45e-05	1.388e-06	3.4e-06	0.01006	0.6167	7.909e-06	4.291e-05	2.233e-05
s__Candidatus_Midichloria_mitochondrii	2.141e-05	1.459e-05	2.537e-06	6.214e-06	0.01006	0.6167	8.327e-06	3.119e-05	1.887e-05
s__Terrabacter_sp._28	1.458e-05	8.944e-06	1.376e-06	3.369e-06	0.01006	0.6167	7.023e-06	2.106e-05	1.32e-05
s__Corynebacterium_riegelii	5.179e-06	1.268e-05	6.354e-05	4.912e-05	0.01006	0.6167	-9.787e-05	-2.402e-05	-5.836e-05
s__Pragia_sp._CF-509	2.589e-06	6.342e-06	6.788e-05	8.275e-05	0.01006	0.6167	-0.0001283	-1.077e-05	-6.529e-05
s__unclassified_g__Poseidonibacter	1.07e-05	2.62e-05	0.000116	8.174e-05	0.01006	0.6167	-0.0001707	-4.19e-05	-0.0001053
s__Burkholderiales_bacterium_39-55-53	1.813e-05	4.44e-05	0.000135	6.719e-05	0.01006	0.6167	-0.0001723	-5.89e-05	-0.0001169
s__Stenotrophomonas_sp._278	0.0001214	0.0001137	8.915e-06	1.562e-05	0.01152	0.6167	4.247e-05	0.0002049	0.0001125
s__Asticcacaulis_excentricus	8.765e-05	6.515e-05	1.051e-05	1.927e-05	0.01152	0.6167	3.157e-05	0.0001331	7.713e-05
s__Glycomyces_paridis	4.918e-05	2.615e-05	7.888e-06	1.222e-05	0.01152	0.6167	2.213e-05	6.389e-05	4.129e-05
s__Elusimicrobia_bacterium_RIFOXYA1_FULL_47_7	2.232e-05	1.388e-05	2.906e-06	4.534e-06	0.01152	0.6167	9.304e-06	3.097e-05	1.942e-05
s__Lentibacillus_persicus	5.182e-06	8.028e-06	2.676e-05	1.413e-05	0.01152	0.6167	-3.323e-05	-1.008e-05	-2.158e-05
s__Bacillus_sp._491mf	5.249e-06	9.442e-06	3.694e-05	3.346e-05	0.01152	0.6167	-5.951e-05	-1.087e-05	-3.169e-05
s__Legionella_shakespearei	3.869e-06	6.465e-06	3.724e-05	2.742e-05	0.01152	0.6167	-5.678e-05	-1.514e-05	-3.337e-05
s__Pseudomonas_sp._NBRC_111140	3.886e-06	6.5e-06	3.821e-05	2.672e-05	0.01152	0.6167	-5.493e-05	-1.369e-05	-3.432e-05
s__Rhodoferax_sp._IMCC26218	5.226e-06	9.434e-06	4.711e-05	5.891e-05	0.01152	0.6167	-9.258e-05	-1.162e-05	-4.188e-05
s__Roseomonas_frigidaquae	5.313e-06	8.235e-06	7.68e-05	5.797e-05	0.01152	0.6167	-0.0001146	-2.971e-05	-7.148e-05
s__Lactobacillus_hilgardii	5.308e-06	9.704e-06	0.0002997	0.0006061	0.01152	0.6167	-0.0007945	-2.328e-05	-0.0002943
s__Bacillus_sp._AFS040349	0.0001062	6.693e-05	2.084e-05	3.335e-05	0.01244	0.6167	3.17e-05	0.0001409	8.536e-05
s__Demequina_sp._NBRC_110051	9.545e-05	7.153e-05	1.557e-05	2.266e-05	0.01244	0.6167	3.385e-05	0.0001386	7.99e-05
s__Streptomyces_fradiae	6.85e-05	7.594e-05	7.234e-06	8.804e-06	0.01244	0.6167	1.637e-05	0.0001224	6.126e-05
s__Solibacillus_silvestris	2.919e-05	1.318e-05	5.336e-06	6.491e-06	0.01244	0.6167	1.304e-05	3.37e-05	2.386e-05
s__Streptococcus_sinensis	7.888e-06	1.007e-05	4.733e-05	4.375e-05	0.01244	0.6167	-7.628e-05	-1.352e-05	-3.945e-05
s__Boseongicola_aestuarii	1.816e-05	2.279e-05	5.917e-05	1.672e-05	0.01244	0.6167	-6.228e-05	-2.028e-05	-4.101e-05
s__Lactobacillus_iwatensis	9.12e-06	1.507e-05	6.612e-05	5.896e-05	0.01244	0.6167	-0.0001061	-1.979e-05	-5.7e-05
s__Neochlamydia_sp._S13	1.049e-05	1.516e-05	7.209e-05	4.888e-05	0.01244	0.6167	-0.0001029	-2.781e-05	-6.16e-05
s__Streptosporangium_minutum	1.05e-05	1.351e-05	7.341e-05	4.927e-05	0.01244	0.6167	-0.0001017	-2.646e-05	-6.292e-05
s__unclassified_g__Proteiniphilum	1.071e-05	1.289e-05	9.968e-05	9.532e-05	0.01244	0.6167	-0.0001583	-2.859e-05	-8.897e-05
s__Anoxybacillus_sp._M103A	1.268e-05	2.06e-05	0.0001063	0.0001278	0.01244	0.6167	-0.0002006	-2.429e-05	-9.36e-05
s__Sphingopyxis_sp._RIFCSPHIGHO2_01_FULL_65_24	1.343e-05	1.828e-05	0.0001583	0.0001466	0.01244	0.6167	-0.0002663	-4.164e-05	-0.0001449
s__Desulfuromusa_sp.	5.73e-05	0.0001281	0.0006564	0.0004876	0.01244	0.6167	-0.0009822	-0.0002213	-0.0005991
s__Candidatus_Dojkabacteria_bacterium_CG_4_10_14_0_2_um_filter_Dojkabacteria_WS6_41_15	0.0002182	0.00019	2.303e-05	2.618e-05	0.01291	0.6167	7.094e-05	0.0003421	0.0001952
s__Paenibacillus_sp._FSL_R5-0345	0.0001645	0.0001439	2.713e-05	2.69e-05	0.01291	0.6167	4.441e-05	0.000247	0.0001373
s__Mesorhizobium_oceanicum	0.0001577	9.056e-05	3.206e-05	5.931e-05	0.01291	0.6167	4.722e-05	0.0002083	0.0001256
s__Blautia_sp._AM46-5	0.0001163	7.848e-05	1.816e-05	2.26e-05	0.01291	0.6167	4.163e-05	0.0001574	9.813e-05
s__Raineyella_antarctica	9.148e-05	9.435e-05	1.241e-05	1.246e-05	0.01291	0.6167	2.373e-05	0.0001557	7.907e-05
s__Candidatus_Atribacteria_bacterium_ADurb.Bin276	9.504e-05	4.268e-05	1.962e-05	2.49e-05	0.01291	0.6167	4.122e-05	0.0001102	7.542e-05
s__Bacillus_sp._37MA	8.451e-05	6.213e-05	1.475e-05	1.718e-05	0.01291	0.6167	2.513e-05	0.0001206	6.975e-05
s__Lysinibacillus_sp._BC-43	6.578e-05	5.287e-05	1.112e-05	1.232e-05	0.01291	0.6167	2.123e-05	0.0001008	5.465e-05
s__Actinobacillus_porcitonsillarum	4.62e-05	4.371e-05	9.474e-06	9.133e-06	0.01291	0.6167	1.09e-05	7.275e-05	3.672e-05
s__Streptomyces_sp._846.5	4.376e-05	4.048e-05	8.545e-06	8.066e-06	0.01291	0.6167	1.233e-05	7.101e-05	3.522e-05
s__Enterobacter_sp._FY-07	7.989e-06	6.939e-06	2.241e-05	8.842e-06	0.01291	0.6167	-2.22e-05	-6.459e-06	-1.442e-05
s__Pseudomonas_sp._NFACC48-1	1.168e-05	1.176e-05	3.598e-05	1.334e-05	0.01291	0.6167	-3.597e-05	-1.023e-05	-2.43e-05
s__Shewanella_violacea	9.399e-06	9.408e-06	4.156e-05	2.221e-05	0.01291	0.6167	-4.93e-05	-1.364e-05	-3.217e-05
s__Marinobacter_sp._X15-166B	1.381e-05	1.408e-05	7.292e-05	7.329e-05	0.01291	0.6167	-0.00012	-1.7e-05	-5.91e-05
s__Chloroflexi_bacterium_CG07_land_8_20_14_0_80_51_10	1.204e-05	1.465e-05	9.773e-05	9.547e-05	0.01291	0.6167	-0.0001641	-2.786e-05	-8.568e-05
s__Confluentibacter_lentus	2.926e-05	2.901e-05	0.0001158	4.42e-05	0.01291	0.6167	-0.0001231	-4.516e-05	-8.656e-05
s__Oceanispirochaeta_sp._M2	1.843e-05	1.861e-05	0.0001654	0.0001077	0.01291	0.6167	-0.0002242	-6.954e-05	-0.0001469
s__unclassified_f__Ruminococcaceae	1.387	0.7137	0.609	0.08754	0.01307	0.6167	0.3069	1.348	0.7776
s__Bacteroidetes_bacterium_ADurb.Bin028	0.123	0.1075	0.01777	0.01167	0.01307	0.6167	0.04142	0.1961	0.1053
s__Olsenella_umbonata	0.05044	0.02722	0.01267	0.01189	0.01307	0.6167	0.01644	0.05964	0.03777
s__Fibrobacter_sp._UWB11	0.03596	0.068	0.004113	0.001502	0.01307	0.6167	0.002394	0.0874	0.03185
s__Faecalibacterium_sp._CAG:74_58_120	0.06323	0.01446	0.03736	0.009964	0.01307	0.6167	0.01373	0.03783	0.02586
s__Faecalibacterium_sp._CAG:74	0.05068	0.008817	0.03014	0.009313	0.01307	0.6167	0.0113	0.03008	0.02054
s__Lachnospiraceae_bacterium_AC2029	0.08835	0.01232	0.06943	0.006679	0.01307	0.6167	0.008976	0.02877	0.01891
s__Lachnospiraceae_bacterium_Oil+RF-744-WCA-WT-13	0.03295	0.008961	0.02223	0.00285	0.01307	0.6167	0.004268	0.01741	0.01072
s__unclassified_p__Firmicutes	0.05698	0.006594	0.04743	0.002041	0.01307	0.6167	0.004219	0.01467	0.009553
s__Firmicutes_bacterium_CAG:475	0.01613	0.008837	0.008788	0.001345	0.01307	0.6167	0.001583	0.01407	0.007339
s__unclassified_f__Erysipelotrichaceae	0.01236	0.009636	0.005544	0.0009939	0.01307	0.6167	0.001496	0.01463	0.006821
s__Dorea_formicigenerans	0.02014	0.002379	0.01556	0.002018	0.01307	0.6167	0.00207	0.006667	0.004572
s__Butyrivibrio_sp._NC2002	0.02038	0.001768	0.01633	0.001409	0.01307	0.6167	0.00239	0.005645	0.004048
s__Lachnospira_multipara	0.01984	0.002025	0.01697	0.0008398	0.01307	0.6167	0.001323	0.004562	0.002867
s__Geobacter_sp.	0.003986	0.001367	0.001206	0.0007162	0.01307	0.6167	0.001529	0.003819	0.00278
s__uncultured_Lachnospira_sp.	0.007527	0.001354	0.005529	0.000664	0.01307	0.6167	0.001018	0.00321	0.001998
s__[Eubacterium]_nodatum	0.005955	0.001015	0.004037	0.0008115	0.01307	0.6167	0.0009718	0.002823	0.001918
s__Lishizhenia_tianjinensis	0.002454	0.002301	0.0005426	0.0002359	0.01307	0.6167	0.0003898	0.003564	0.001912
s__Clostridiaceae_bacterium_WCA-383-APC-5B	0.004648	0.001241	0.00282	0.0008719	0.01307	0.6167	0.0007143	0.002935	0.001828
s__Bacteroidetes_bacterium_GWA2_30_7	0.00306	0.001088	0.00135	0.0007922	0.01307	0.6167	0.0007192	0.002688	0.00171
s__Orenia_marismortui	0.002167	0.001627	0.0005324	0.000189	0.01307	0.6167	0.000676	0.002933	0.001634
s__Lachnospiraceae_bacterium_C7	0.006635	0.0009733	0.005027	0.0004975	0.01307	0.6167	0.0007853	0.002419	0.001608
s__Fibrobacter_sp._UWEL	0.004759	0.001015	0.003421	0.0004807	0.01307	0.6167	0.0005433	0.002181	0.001338
s__Candidatus_Nephrothrix_sp._EaCA	0.002183	0.0004016	0.0008717	0.0005456	0.01307	0.6167	0.0007511	0.001763	0.001311
s__Bryobacteraceae_bacterium	0.001858	0.001057	0.0007384	0.000236	0.01307	0.6167	0.0004798	0.002099	0.001119
s__Clostridiaceae_bacterium_MS3	0.004089	0.0009097	0.003028	0.0002947	0.01307	0.6167	0.0004076	0.00173	0.001061
s__Streptococcus_salivarius	0.002172	0.001471	0.001137	0.00022	0.01307	0.6167	0.0002575	0.002266	0.001035
s__Chryseobacterium_gleum	0.001221	0.001349	0.0002052	0.0001545	0.01307	0.6167	0.000255	0.002141	0.001016
s__Bifidobacterium_adolescentis	0.00256	0.0005405	0.001591	0.0003361	0.01307	0.6167	0.0004953	0.001436	0.0009688
s__Lentisphaerae_bacterium_RIFOXYB12_FULL_60_10	0.001665	0.0005354	0.0008526	0.0003722	0.01307	0.6167	0.0002966	0.001275	0.0008121
s__Olsenella_sp.	0.001248	0.0003525	0.0006586	0.0002535	0.01307	0.6167	0.0002664	0.0008738	0.000589
s__Bacteroides_pectinophilus_CAG:437	0.001848	0.0001685	0.00131	0.0003473	0.01307	0.6167	0.0002735	0.0008512	0.0005382
s__Roseburia_sp._AF15-21	0.001322	0.00021	0.0007998	0.0001891	0.01307	0.6167	0.0003034	0.0007063	0.0005218
s__Gilvimarinus_agarilyticus	0.001277	0.0004276	0.0007642	0.0001537	0.01307	0.6167	0.0002073	0.0008863	0.0005129
s__Desulfacinum_hydrothermale	0.0005795	0.0007454	7.344e-05	3.537e-05	0.01307	0.6167	8.061e-05	0.001112	0.0005061
s__Desulfonispora_thiosulfatigenes	0.0007829	0.0004768	0.0003029	0.0001117	0.01307	0.6167	0.0001705	0.0008475	0.0004801
s__Dialister_massiliensis	0.001269	0.0003158	0.0008195	0.0001739	0.01307	0.6167	0.0001899	0.0007347	0.0004495
s__Blautia_faecis	0.001068	0.0001647	0.0006323	0.0002205	0.01307	0.6167	0.0002004	0.0006244	0.0004359
s__unclassified_o__Bacillales	0.0007272	0.0003236	0.0002949	0.0001155	0.01307	0.6167	0.0001965	0.0007096	0.0004323
s__Lachnospiraceae_bacterium_3_1_57FAA_CT1	0.00122	0.0003287	0.0007909	0.0001215	0.01307	0.6167	0.0001891	0.000685	0.000429
s__Armatimonadetes_bacterium_CG_4_8_14_3_um_filter_66_20	0.0006811	0.0002689	0.0002674	0.0001285	0.01307	0.6167	0.000203	0.0006491	0.0004137
s__Gottschalkia_purinilytica	0.0008675	0.0003932	0.0004587	8.385e-05	0.01307	0.6167	0.0001392	0.0007106	0.0004088
s__Clostridiales_bacterium_TF09-2AC	0.001222	0.0002356	0.0008613	0.0001549	0.01307	0.6167	0.0001553	0.0006009	0.0003611
s__Clostridium_sp._1_1_41A1FAA	0.001146	0.0001401	0.000789	0.0002002	0.01307	0.6167	0.0001707	0.0005304	0.0003573
s__Bradymonas_sediminis	0.0004556	0.0003551	0.0001186	6.331e-05	0.01307	0.6167	0.0001055	0.0006246	0.0003371
s__Romboutsia_lituseburensis	0.0007623	0.0001763	0.0004385	0.0001509	0.01307	0.6167	0.0001585	0.0004881	0.0003237
s__Spirosoma_sp._HMF3257	0.0005787	0.0001419	0.0002559	0.0001375	0.01307	0.6167	0.0001659	0.0004658	0.0003228
s__Planctomycetes_bacterium_TBK1r	0.0007224	0.000253	0.0004109	8.493e-05	0.01307	0.6167	0.0001377	0.0005087	0.0003115
s__Maribacter_cobaltidurans	0.0004576	0.0002838	0.0001664	3.52e-05	0.01307	0.6167	0.0001033	0.0005069	0.0002912
s__Sporolactobacillus_shoreae	0.0006432	0.0001774	0.0003571	0.0001525	0.01307	0.6167	0.0001054	0.0004525	0.0002861
s__Desulfosporosinus_lacus	0.0005601	0.0001691	0.000281	8.031e-05	0.01307	0.6167	0.0001467	0.0004058	0.0002791
s__Oxalobacteraceae_bacterium_IMCC9480	0.0003709	0.0002489	0.0001032	2.964e-05	0.01307	0.6167	0.0001046	0.0004624	0.0002677
s__Paenibacillus_sp._LMG_31457	0.000474	0.0003008	0.0002146	4.212e-05	0.01307	0.6167	6.275e-05	0.0004973	0.0002594
s__Peptoniphilus_lacrimalis	0.0006708	0.0001474	0.0004151	9.463e-05	0.01307	0.6167	0.000124	0.0003684	0.0002557
s__Bifidobacterium_sp._DSM_109958	0.0004905	0.0002086	0.0002377	4.108e-05	0.01307	0.6167	0.0001013	0.0004193	0.0002528
s__Methylomusa_anaerophila	0.0006123	0.0001726	0.0003611	0.0001039	0.01307	0.6167	9.848e-05	0.0004037	0.0002512
s__Thioalkalivibrio_sp._XN279	0.0002723	0.0002573	3.176e-05	3.193e-05	0.01307	0.6167	6.801e-05	0.0004448	0.0002405
s__Arcobacter_cibarius	0.0002658	0.0002693	2.636e-05	1.722e-05	0.01307	0.6167	7.405e-05	0.000461	0.0002394
s__Defluviitoga_tunisiensis	0.0003444	0.0001504	0.0001094	3.714e-05	0.01307	0.6167	0.0001229	0.0003534	0.000235
s__Coprobacillus_sp._OM08-19	0.0003204	0.0002046	9.443e-05	4.174e-05	0.01307	0.6167	7.726e-05	0.0003901	0.0002259
s__Paenibacillus_sp._FSL_H7-0326	0.0004423	0.0001503	0.0002218	9e-05	0.01307	0.6167	0.0001015	0.0003548	0.0002206
s__Nigerium_massiliense	0.0002798	0.0002098	6.525e-05	2.016e-05	0.01307	0.6167	6.42e-05	0.0003709	0.0002146
s__uncultured_bacterium_Ad_095_K16_contig1	0.0003498	0.0001981	0.000139	6.163e-05	0.01307	0.6167	6.273e-05	0.0003588	0.0002108
s__Methylococcus_capsulatus	0.0003385	0.0001323	0.0001335	9.644e-05	0.01307	0.6167	9.051e-05	0.0003258	0.0002049
s__Saccharibacillus_kuerlensis	0.0004592	8.414e-05	0.000255	0.0001016	0.01307	0.6167	0.0001088	0.0003017	0.0002042
s__unclassified_g__Achromobacter	0.0002313	0.0002022	3.644e-05	3.613e-05	0.01307	0.6167	6.766e-05	0.0003636	0.0001949
s__Telmatospirillum_sp._J64-1	0.0003928	0.0001288	0.0001985	7.462e-05	0.01307	0.6167	8.063e-05	0.0003038	0.0001943
s__Bifidobacterium_sp._LMG_31471	0.0004111	8.467e-05	0.0002299	8.829e-05	0.01307	0.6167	8.803e-05	0.0002697	0.0001811
s__Lutibacter_oceani	0.0002687	0.0002036	8.972e-05	3.642e-05	0.01307	0.6167	5.244e-05	0.0003494	0.000179
s__unclassified_g__Lebetimonas	0.0002054	0.000186	2.689e-05	2.091e-05	0.01307	0.6167	5.617e-05	0.0003211	0.0001785
s__Afipia_sp._GAS231	0.0002294	7.141e-05	6.534e-05	7.542e-05	0.01307	0.6167	8.919e-05	0.0002405	0.000164
s__Planctomycetes_bacterium_K2D	0.0002656	0.0001303	0.0001042	4.654e-05	0.01307	0.6167	6.848e-05	0.0002692	0.0001614
s__Planctomycetes_bacterium_DG_20	0.0002444	8.867e-05	9.252e-05	5.344e-05	0.01307	0.6167	7.908e-05	0.0002296	0.0001519
s__Paenibacillus_sp._Leaf72	0.0004096	9.015e-05	0.0002726	3.865e-05	0.01307	0.6167	5.936e-05	0.0002082	0.0001369
s__Bradyrhizobium_macuxiense	0.0002093	9.707e-05	7.8e-05	3.853e-05	0.01307	0.6167	5.955e-05	0.0002077	0.0001313
s__Lacinutrix_sp._Hel_I_90	0.0001774	0.0001052	4.611e-05	4.6e-05	0.01307	0.6167	5.576e-05	0.0002271	0.0001313
s__Thermomonas_fusca	0.0002008	9.056e-05	7.108e-05	4.545e-05	0.01307	0.6167	6.14e-05	0.0002122	0.0001297
s__Candidatus_Omnitrophica_bacterium_CG_4_10_14_0_8_um_filter_44_12	0.0001588	0.00012	2.945e-05	2.724e-05	0.01307	0.6167	5.261e-05	0.0002259	0.0001294
s__Lysinibacillus_chungkukjangi	0.0001704	6.332e-05	4.212e-05	1.9e-05	0.01307	0.6167	7.317e-05	0.0001711	0.0001283
s__Halothiobacillus_sp._SB14A	0.0001551	8.256e-05	2.924e-05	2.91e-05	0.01307	0.6167	6.428e-05	0.0001942	0.0001258
s__Woeseiaceae_bacterium	0.0001896	9.613e-05	6.456e-05	4.893e-05	0.01307	0.6167	4.739e-05	0.0002087	0.000125
s__Schaalia_cardiffensis	0.000169	0.0001026	5.441e-05	3.399e-05	0.01307	0.6167	4.037e-05	0.0001982	0.0001146
s__Labilithrix_luteola	0.0001453	6.483e-05	3.199e-05	2.675e-05	0.01307	0.6167	6.372e-05	0.0001623	0.0001133
s__Salirhabdus_sp._Marseille-P4669	0.0001732	9.668e-05	7.014e-05	3.972e-05	0.01307	0.6167	3.139e-05	0.000185	0.0001031
s__Coprobacillus_sp._AM23-9LB	0.0001215	0.0001574	2.417e-05	1.648e-05	0.01307	0.6167	2.042e-05	0.0002304	9.733e-05
s__unclassified_f__Oxalobacteraceae	0.0001252	6.493e-05	3.086e-05	2.128e-05	0.01307	0.6167	4.069e-05	0.0001448	9.438e-05
s__Edaphobacillus_lindanitolerans	0.0001628	6.435e-05	7.506e-05	2.208e-05	0.01307	0.6167	3.851e-05	0.0001363	8.772e-05
s__Bifidobacterium_sp._LMG_31469	0.00015	5.823e-05	6.316e-05	2.95e-05	0.01307	0.6167	3.548e-05	0.0001329	8.68e-05
s__Calothrix_sp._PCC_7103	0.0001316	6.197e-05	4.592e-05	2.973e-05	0.01307	0.6167	3.887e-05	0.0001399	8.569e-05
s__Magnetovibrio_blakemorei	0.0001359	6.918e-05	5.169e-05	1.437e-05	0.01307	0.6167	3.628e-05	0.0001334	8.426e-05
s__Anaeromyxobacter_dehalogenans	9.581e-05	0.0001054	1.638e-05	1.331e-05	0.01307	0.6167	1.885e-05	0.0001662	7.943e-05
s__Meiothermus_cerbereus	0.0001308	5.685e-05	5.337e-05	3.585e-05	0.01307	0.6167	2.987e-05	0.0001296	7.743e-05
s__Paenibacillus_sp._J6	0.0001053	5.044e-05	3e-05	1.965e-05	0.01307	0.6167	3.707e-05	0.0001191	7.534e-05
s__Vibrio_nigripulchritudo	0.0001375	4.182e-05	6.548e-05	2.749e-05	0.01307	0.6167	3.108e-05	0.0001077	7.204e-05
s__Syntrophomonas_palmitatica	0.0001466	4.116e-05	8.127e-05	3.313e-05	0.01307	0.6167	2.177e-05	0.0001022	6.537e-05
s__Desulfosoma_caldarium	8.163e-05	5.237e-05	1.726e-05	1.536e-05	0.01307	0.6167	3.092e-05	0.0001093	6.437e-05
s__Inhella_inkyongensis	9.21e-05	4.8e-05	2.818e-05	2.066e-05	0.01307	0.6167	2.609e-05	0.0001015	6.391e-05
s__Actinobacillus_seminis	9.953e-05	3.701e-05	4.038e-05	2.91e-05	0.01307	0.6167	2.449e-05	9.478e-05	5.915e-05
s__Corynebacterium_ammoniagenes	7.579e-05	5.309e-05	2.149e-05	1.005e-05	0.01307	0.6167	1.707e-05	9.639e-05	5.431e-05
s__Methylosinus_sp._LW4	6.322e-05	3.461e-05	9.958e-06	6.891e-06	0.01307	0.6167	2.843e-05	7.87e-05	5.327e-05
s__Paenibacillus_sp._453mf	7.502e-05	2.889e-05	3.151e-05	1.38e-05	0.01307	0.6167	2.166e-05	6.8e-05	4.351e-05
s__Streptomyces_sp._SCSIO_3032	1.706e-05	1.347e-05	3.968e-05	1.015e-05	0.01307	0.6167	-3.502e-05	-1.087e-05	-2.262e-05
s__Jonquetella_sp._BV3C21	1.594e-05	1.213e-05	4.801e-05	2.707e-05	0.01307	0.6167	-5.498e-05	-1.099e-05	-3.207e-05
s__Massilia_sp._GEM5	1.481e-05	7.799e-06	5.191e-05	3.511e-05	0.01307	0.6167	-6.493e-05	-1.398e-05	-3.71e-05
s__Flavobacterium_sp._HYN0086	4.187e-05	2.414e-05	9.257e-05	3.013e-05	0.01307	0.6167	-7.758e-05	-2.262e-05	-5.07e-05
s__Muricauda_sp._CP2A	0.0001122	5.258e-05	0.0001973	5.543e-05	0.01307	0.6167	-0.0001442	-3.145e-05	-8.512e-05
s__Pseudoxanthomonas_jiangsuensis	8.371e-05	5.095e-05	0.000171	4.078e-05	0.01307	0.6167	-0.0001375	-3.938e-05	-8.734e-05
s__Acidobacteria_bacterium_Mor1	8.363e-05	3.693e-05	0.0001732	5.088e-05	0.01307	0.6167	-0.0001332	-4.465e-05	-8.955e-05
s__Maribacter_caenipelagi	3.193e-05	3.048e-05	0.0001309	9.396e-05	0.01307	0.6167	-0.0001806	-3.802e-05	-9.894e-05
s__Nonlabens_spongiae	2.095e-05	2.314e-05	0.0001211	7.484e-05	0.01307	0.6167	-0.0001574	-4.091e-05	-0.0001002
s__Flavobacterium_frigidarium	3.568e-05	2.846e-05	0.0001396	5.024e-05	0.01307	0.6167	-0.0001433	-5.984e-05	-0.000104
s__Flectobacillus_sp._BAB-3569	7.565e-05	3.19e-05	0.0001896	9.136e-05	0.01307	0.6167	-0.000193	-4.722e-05	-0.000114
s__Streptomyces_clavuligerus	6.663e-05	1.94e-05	0.0001819	0.0001248	0.01307	0.6167	-0.0002205	-4.336e-05	-0.0001152
s__unclassified_g__Gemella	4.85e-05	3.079e-05	0.0001651	9.052e-05	0.01307	0.6167	-0.0001883	-5.109e-05	-0.0001166
s__Janthinobacterium_sp._CG23_2	6.503e-05	4.666e-05	0.0002033	0.0001069	0.01307	0.6167	-0.0002242	-5.317e-05	-0.0001382
s__Enterococcus_canis	4.473e-05	6.197e-05	0.0001852	8.682e-05	0.01307	0.6167	-0.0002177	-5.735e-05	-0.0001405
s__Pontibacter_oryzae	0.000328	8.059e-05	0.0004687	8.498e-05	0.01307	0.6167	-0.0002303	-5.319e-05	-0.0001407
s__Enterococcus_sp._JM9B	4.788e-05	5.062e-05	0.0001972	9.96e-05	0.01307	0.6167	-0.0002218	-5.862e-05	-0.0001493
s__Kordia_sp._TARA_039_SRF	7.908e-05	4.798e-05	0.0002382	9.489e-05	0.01307	0.6167	-0.0002371	-8.101e-05	-0.0001591
s__Lactobacillus_capillatus	6.098e-05	7.01e-05	0.0002469	9.987e-05	0.01307	0.6167	-0.0002773	-9.435e-05	-0.0001859
s__Pedobacter_terrae	8.724e-05	7.367e-05	0.0002816	0.0001398	0.01307	0.6167	-0.0003291	-9.309e-05	-0.0001943
s__Dictyobacter_sp._Uno17	0.0001696	0.0001111	0.0003857	9.779e-05	0.01307	0.6167	-0.0003202	-0.0001089	-0.0002162
s__Jeotgalibacillus_campisalis	0.0001212	6.799e-05	0.000348	0.0001376	0.01307	0.6167	-0.000331	-0.000112	-0.0002268
s__Flavobacterium_sp._T13	0.000108	4.425e-05	0.0003355	0.0001899	0.01307	0.6167	-0.0003794	-9.322e-05	-0.0002275
s__Pedobacter_steynii	0.0002882	0.0001261	0.0005159	7.173e-05	0.01307	0.6167	-0.0003378	-0.0001235	-0.0002278
s__Elizabethkingia_bruuniana	0.0001042	0.0001097	0.0003397	0.0001437	0.01307	0.6167	-0.0003654	-0.0001006	-0.0002355
s__Mucilaginibacter_sp._MJ1a	9.464e-05	3.528e-05	0.0003463	0.0002491	0.01307	0.6167	-0.0004421	-8.659e-05	-0.0002517
s__Methylomarinum_vadi	0.0001203	0.0001278	0.0003761	0.0001507	0.01307	0.6167	-0.0004039	-0.0001093	-0.0002557
s__Flavobacterium_marinum	0.0001732	9.66e-05	0.0004564	0.0001815	0.01307	0.6167	-0.0004439	-0.0001438	-0.0002832
s__Erythrobacter_sp._NAP1	7.604e-05	8.062e-05	0.000372	0.000217	0.01307	0.6167	-0.0004634	-0.0001271	-0.000296
s__Bacillus_siralis	0.0001652	7.498e-05	0.0004902	0.0002155	0.01307	0.6167	-0.0004957	-0.0001574	-0.000325
s__Terribacillus_sp._7520-G	7.962e-05	3.114e-05	0.00043	0.000447	0.01307	0.6167	-0.0007043	-8.893e-05	-0.0003504
s__Spirochaetae_bacterium_HGW-Spirochaetae-3	0.0003178	0.0001396	0.000681	0.0002942	0.01307	0.6167	-0.0006173	-0.0001471	-0.0003632
s__Fulvivirga_sp._M361	0.0002891	0.0001951	0.0006884	0.000242	0.01307	0.6167	-0.000636	-0.000174	-0.0003993
s__Enterococcus_diestrammenae	0.0001953	0.0001587	0.000631	0.0002051	0.01307	0.6167	-0.0006221	-0.00024	-0.0004357
s__Salegentibacter_sp._R32	0.0001252	5.567e-05	0.0005809	0.0004379	0.01307	0.6167	-0.0008023	-0.0001619	-0.0004557
s__Caedimonadaceae_bacterium	0.0008946	0.000166	0.001365	0.000241	0.01307	0.6167	-0.0006888	-0.0002711	-0.0004706
s__Runella_sp._HYN0085	0.0008328	0.000276	0.001427	0.0002684	0.01307	0.6167	-0.0008649	-0.0002935	-0.0005938
s__Aeribacillus_pallidus	0.0003471	0.0001841	0.0009686	0.0003624	0.01307	0.6167	-0.0009173	-0.000334	-0.0006216
s__Pontibacter_korlensis	0.0002225	0.0001526	0.0008654	0.0004849	0.01307	0.6167	-0.001028	-0.0002956	-0.0006428
s__Bacteroidetes_bacterium_RIFCSPHIGHO2_02_FULL_44_7	0.0001618	0.0001145	0.0008101	0.0006031	0.01307	0.6167	-0.001104	-0.0002407	-0.0006483
s__Bosea_sp._EC-HK365B	0.0002737	0.0001786	0.0009557	0.0006279	0.01307	0.6167	-0.001185	-0.0002577	-0.0006821
s__Butyricicoccus_sp._AF10-3	0.0007296	0.0002811	0.001431	0.0004652	0.01307	0.6167	-0.001089	-0.0003317	-0.0007014
s__Bacteroides_stercoris_CAG:120	0.0008889	0.0002606	0.001616	0.0003922	0.01307	0.6167	-0.001064	-0.000377	-0.0007272
s__Xanthomarina_spongicola	0.000334	0.0002147	0.001229	0.001016	0.01307	0.6167	-0.001757	-0.0002769	-0.0008953
s__Thalassobium_sp.	0.0002519	0.0002222	0.001449	0.001346	0.01307	0.6167	-0.002397	-0.0003262	-0.001197
s__Bacteroides_coprocola_CAG:162	0.003884	0.0005408	0.005333	0.001067	0.01307	0.6167	-0.002322	-0.0006109	-0.00145
s__uncultured_bacterium_fosmid_pJB28H11	0.001686	0.0005538	0.003227	0.001491	0.01307	0.6167	-0.002806	-0.0005445	-0.001542
s__Porphyromonadaceae_bacterium_KH3R12	0.00169	0.0004865	0.003241	0.001107	0.01307	0.6167	-0.00241	-0.0007019	-0.001551
s__Parabacteroides_sp._AM17-47	0.0007265	0.0001649	0.002599	0.001522	0.01307	0.6167	-0.003102	-0.0008261	-0.001872
s__Bacteroides_sp._CAG:98	0.002487	0.0007644	0.004637	0.00182	0.01307	0.6167	-0.003618	-0.0008827	-0.00215
s__Massilibacteroides_vaginae	0.006214	0.0006498	0.008476	0.001889	0.01307	0.6167	-0.003699	-0.0008122	-0.002261
s__uncultured_Bacteroidetes_bacterium	0.001707	0.001295	0.004557	0.002078	0.01307	0.6167	-0.004682	-0.001082	-0.00285
s__Bacteroides_sp._CAG:702	0.006249	0.001319	0.009895	0.002026	0.01307	0.6167	-0.0054	-0.002027	-0.003646
s__uncultured_bacterium_fosmid_pJB89E1	0.005725	0.001695	0.009544	0.001717	0.01307	0.6167	-0.005506	-0.002034	-0.00382
s__Dysgonomonas_mossii	0.006514	0.001131	0.01037	0.00262	0.01307	0.6167	-0.006029	-0.001876	-0.003857
s__Firmicutes_bacterium_CAG:176_59_8	0.004222	0.00198	0.008359	0.003023	0.01307	0.6167	-0.00688	-0.001622	-0.004138
s__Candidatus_Aminicenantes_bacterium_ADurb.Bin508	0.004137	0.001812	0.008299	0.002105	0.01307	0.6167	-0.006099	-0.002056	-0.004161
s__Bacteroidetes_bacterium_ADurb.Bin013	0.009139	0.001991	0.01365	0.001911	0.01307	0.6167	-0.006501	-0.002581	-0.004512
s__Bacteroides_fluxus	0.01586	0.002357	0.02041	0.002522	0.01307	0.6167	-0.006925	-0.001892	-0.004545
s__Parabacteroides_sp._ZJ-118	0.01118	0.001558	0.0162	0.003457	0.01307	0.6167	-0.007987	-0.002133	-0.005023
s__Bacteroides_sp._CAG:598	0.01563	0.001536	0.02123	0.003004	0.01307	0.6167	-0.007995	-0.003082	-0.005593
s__Cloacibacillus_sp._An23	0.00784	0.001897	0.01708	0.008736	0.01307	0.6167	-0.01684	-0.003337	-0.009243
s__Phocaeicola_barnesiae	0.02221	0.002036	0.0315	0.005626	0.01307	0.6167	-0.01393	-0.00529	-0.00929
s__Bacteroides_heparinolyticus	0.04347	0.005935	0.05295	0.00487	0.01307	0.6167	-0.0146	-0.002984	-0.009477
s__Oscillibacter_sp._ER4	0.02817	0.006326	0.04068	0.004581	0.01307	0.6167	-0.01798	-0.006748	-0.01251
s__Firmicutes_bacterium_CAG:83	0.02991	0.01129	0.05176	0.01635	0.01307	0.6167	-0.03739	-0.007548	-0.02185
s__Firmicutes_bacterium_CAG:176_63_11	0.0172	0.008234	0.03968	0.01735	0.01307	0.6167	-0.03683	-0.009148	-0.02248
s__uncultured_bacterium_LAB20	0.02325	0.009139	0.04943	0.01255	0.01307	0.6167	-0.03669	-0.01467	-0.02618
s__uncultured_bacterium_URE4	0.06022	0.02996	0.1445	0.03785	0.01307	0.6167	-0.1184	-0.04825	-0.08424
s__Bacteroides_sp._CAG:545	0.197	0.04819	0.2942	0.03898	0.01307	0.6167	-0.1406	-0.05328	-0.09717
s__Candidatus_Finniella_inopinata	0.0004184	0.0006098	1.595e-05	3.906e-05	0.01606	0.6167	3.471e-05	0.0008418	0.0004025
s__Streptomyces_qinglanensis	3.542e-05	2.546e-05	4.127e-06	1.011e-05	0.01606	0.6167	1.165e-05	5.23e-05	3.129e-05
s__Dongia_mobilis	2.275e-05	1.525e-05	3.955e-06	9.687e-06	0.01606	0.6167	5.322e-06	3.265e-05	1.88e-05
s__Collinsella_sp._AM15-2	2.008e-05	1.542e-05	1.595e-06	3.906e-06	0.01606	0.6167	7.837e-06	3.127e-05	1.849e-05
s__Colwellia_sp._MT41	1.913e-05	1.08e-05	2.776e-06	6.801e-06	0.01606	0.6167	6.284e-06	2.527e-05	1.635e-05
s__Candidatus_Kaiserbacteria_bacterium_RIFCSPHIGHO2_01_FULL_55_37	1.848e-05	9.204e-06	2.623e-06	6.424e-06	0.01606	0.6167	6.757e-06	2.361e-05	1.586e-05
s__candidate_division_TA06_bacterium_SM23_40	1.732e-05	1.135e-05	2.636e-06	6.458e-06	0.01606	0.6167	6.603e-06	2.458e-05	1.468e-05
s__Kutzneria_albida	2.589e-06	6.342e-06	3.078e-05	3.163e-05	0.01606	0.6167	-5.227e-05	-6.152e-06	-2.819e-05
s__Geminicoccaceae_bacterium	5.864e-06	1.436e-05	9.236e-05	9.513e-05	0.01606	0.6167	-0.0001579	-1.94e-05	-8.65e-05
s__Streptomyces_sp._San01	0.0003294	0.0005614	1.269e-06	3.107e-06	0.01671	0.6167	8.208e-06	0.0007912	0.0003281
s__Candidatus_Woesebacteria_bacterium_GW2011_GWC1_30_29	5.73e-05	6.151e-05	2.537e-06	6.214e-06	0.01671	0.6167	1.587e-05	0.0001051	5.476e-05
s__Sulfitobacter_sp._AM1-D1	4.468e-05	4.227e-05	1.318e-06	3.229e-06	0.01671	0.6167	1.178e-05	7.338e-05	4.337e-05
s__Paraburkholderia_rhynchosiae	3.914e-05	4.698e-05	1.376e-06	3.369e-06	0.01671	0.6167	1.088e-05	7.767e-05	3.775e-05
s__Primorskyibacter_insulae	3.31e-05	2.796e-05	1.311e-06	3.212e-06	0.01671	0.6167	1.175e-05	5.162e-05	3.179e-05
s__Lactobacillus_senmaizukei	3.19e-05	3.752e-05	1.269e-06	3.107e-06	0.01671	0.6167	8.3e-06	6.268e-05	3.063e-05
s__Niveispirillum_irakense	2.935e-05	2.513e-05	1.318e-06	3.229e-06	0.01671	0.6167	1.02e-05	4.61e-05	2.803e-05
s__Pseudanabaena_yagii	2.78e-05	2.182e-05	1.269e-06	3.107e-06	0.01671	0.6167	1.069e-05	4.285e-05	2.653e-05
s__Propionibacteriaceae_bacterium_ES.041	2.495e-05	3.778e-05	1.311e-06	3.212e-06	0.01671	0.6167	4.194e-06	5.585e-05	2.363e-05
s__Streptomyces_atratus	2.145e-05	1.369e-05	2.636e-06	6.458e-06	0.01671	0.6167	6.648e-06	2.91e-05	1.882e-05
s__Nevskiales_bacterium	1.743e-05	1.458e-05	1.269e-06	3.107e-06	0.01671	0.6167	5.334e-06	2.774e-05	1.617e-05
s__Actinoalloteichus_cyanogriseus	1.7e-05	1.584e-05	1.318e-06	3.229e-06	0.01671	0.6167	5.182e-06	2.853e-05	1.568e-05
s__unclassified_g__Lacrimispora	1.318e-05	1.093e-05	1.269e-06	3.107e-06	0.01671	0.6167	4.007e-06	1.996e-05	1.191e-05
s__Microbacterium_sp._H6	1.295e-06	3.171e-06	9.61e-06	7.675e-06	0.01671	0.6167	-1.481e-05	-2.823e-06	-8.315e-06
s__Acidocella_facilis	1.295e-06	3.171e-06	1.118e-05	7.1e-06	0.01671	0.6167	-1.508e-05	-4.01e-06	-9.881e-06
s__Dechloromonas_aromatica	1.295e-06	3.171e-06	1.901e-05	9.512e-06	0.01671	0.6167	-2.346e-05	-9.504e-06	-1.771e-05
s__Ignavibacteriales_bacterium_CG12_big_fil_rev_8_21_14_0_65_30_8	1.295e-06	3.171e-06	2.002e-05	1.685e-05	0.01671	0.6167	-3.164e-05	-6.678e-06	-1.873e-05
s__Methylobacterium_sp._Leaf117	1.287e-06	3.151e-06	2.121e-05	1.708e-05	0.01671	0.6167	-3.31e-05	-7.745e-06	-1.992e-05
s__Paracoccus_subflavus	1.287e-06	3.151e-06	2.511e-05	1.93e-05	0.01671	0.6167	-3.674e-05	-1.048e-05	-2.382e-05
s__Oceanicaulis_sp._HLUCCA04	2.721e-06	6.664e-06	3.457e-05	2.957e-05	0.01671	0.6167	-5.577e-05	-1.094e-05	-3.185e-05
s__Exiguobacterium_antarcticum	1.295e-06	3.171e-06	3.52e-05	4.19e-05	0.01671	0.6167	-6.688e-05	-8.217e-06	-3.39e-05
s__Methylobrevis_pamukkalensis	1.287e-06	3.151e-06	3.987e-05	4.077e-05	0.01671	0.6167	-7.008e-05	-1.272e-05	-3.86e-05
s__Pseudomonas_sp._OV226	1.296e-06	3.175e-06	4.297e-05	5.915e-05	0.01671	0.6167	-8.949e-05	-5.165e-06	-4.168e-05
s__Pseudovibrio_sp._FO-BEG1	1.295e-06	3.171e-06	0.0002364	0.0002528	0.01671	0.6167	-0.0004264	-6.475e-05	-0.0002351
s__Alteromonas_sp._KUL150	7.778e-06	1.905e-05	0.0004989	0.001006	0.01671	0.6167	-0.001328	-3.052e-05	-0.0004912
s__Pseudomonas_sp._21	9.809e-05	8.705e-05	8.049e-06	1.334e-05	0.0181	0.6167	2.955e-05	0.0001538	9.005e-05
s__Candidatus_Omnitrophica_bacterium_ADurb.Bin205	8.65e-05	0.0001151	8.929e-06	1.827e-05	0.0181	0.6167	1.255e-05	0.0001702	7.756e-05
s__Nautilia_sp._PV-1	7.95e-05	4.341e-05	1.427e-05	2.489e-05	0.0181	0.6167	2.451e-05	0.0001016	6.524e-05
s__[Propionibacterium]_namnetense	5.476e-05	5.287e-05	4.069e-06	6.865e-06	0.0181	0.6167	1.389e-05	9.195e-05	5.069e-05
s__Rhizobium_jaguaris	4.712e-05	4.057e-05	7.859e-06	1.582e-05	0.0181	0.6167	1.042e-05	7.159e-05	3.926e-05
s__Deltaproteobacteria_bacterium_HGW-Deltaproteobacteria-16	3.897e-05	2.428e-05	6.159e-06	1.153e-05	0.0181	0.6167	1.475e-05	5.299e-05	3.281e-05
s__Cerasibacillus_quisquiliarum	4.051e-05	2.105e-05	8.146e-06	1.651e-05	0.0181	0.6167	1.158e-05	4.953e-05	3.236e-05
s__Pandoraea_oxalativorans	3.238e-05	2.029e-05	5.117e-06	9.232e-06	0.0181	0.6167	1.192e-05	4.45e-05	2.727e-05
s__Jannaschia_donghaensis	5.22e-06	9.375e-06	2.51e-05	1.038e-05	0.0181	0.6167	-2.96e-05	-9.223e-06	-1.988e-05
s__Exiguobacterium_alkaliphilum	9.275e-06	1.634e-05	3.899e-05	1.975e-05	0.0181	0.6167	-4.681e-05	-9.65e-06	-2.971e-05
s__Porphyrobacter_algicida	6.441e-06	1.237e-05	3.78e-05	2.918e-05	0.0181	0.6167	-5.667e-05	-9.049e-06	-3.135e-05
s__Mitsuaria_chitosanitabida	3.887e-06	6.507e-06	3.567e-05	5.259e-05	0.0181	0.6167	-7.517e-05	-4.366e-06	-3.178e-05
s__Deltaproteobacteria_bacterium_RIFCSPHIGHO2_02_FULL_44_16	4.227e-06	7.247e-06	3.935e-05	3.837e-05	0.0181	0.6167	-6.583e-05	-8.966e-06	-3.512e-05
s__Acidobacteria_bacterium_13_1_40CM_4_58_4	1.291e-05	2.062e-05	7.432e-05	4.446e-05	0.0181	0.6167	-9.783e-05	-2.598e-05	-6.141e-05
s__Streptacidiphilus_griseoplanus	2.235e-05	4.667e-05	9.898e-05	5.453e-05	0.0181	0.6167	-0.0001276	-2.594e-05	-7.663e-05
s__Devosia_sp._17-2-E-8	2.749e-05	4.571e-05	0.0001145	4.205e-05	0.0181	0.6167	-0.0001309	-4.006e-05	-8.702e-05
s__Agrococcus_pavilionensis	7.899e-06	1.544e-05	0.0001021	0.0001092	0.0181	0.6167	-0.000176	-2.028e-05	-9.423e-05
s__uncultured_bacterium_FGYC_13M19	0.0003032	0.000432	7.187e-06	8.624e-06	0.01937	0.6167	5.946e-05	0.0006502	0.000296
s__Rhodococcus_sp._Chr-9	0.000202	0.0002092	8.383e-06	1.035e-05	0.01937	0.6167	6.371e-05	0.0003597	0.0001937
s__uncultured_bacterium_Ad_150_H18	0.0001253	0.0001169	8.239e-06	1.29e-05	0.01937	0.6167	3.56e-05	0.0002011	0.000117
s__Aeromonas_eucrenophila	0.0001242	0.0001552	9.714e-06	1.194e-05	0.01937	0.6167	2.637e-05	0.0002347	0.0001144
s__Candidatus_Atribacteria_bacterium_MT.SAG.1	0.0001013	8.16e-05	1.32e-05	1.905e-05	0.01937	0.6167	3.039e-05	0.0001512	8.807e-05
s__Streptomyces_sp._TN58	7.521e-05	3.927e-05	1.03e-05	1.777e-05	0.01937	0.6167	3.213e-05	9.454e-05	6.492e-05
s__Komagataeibacter_intermedius	6.519e-05	4.774e-05	1.089e-05	1.844e-05	0.01937	0.6167	1.806e-05	9.308e-05	5.429e-05
s__Roseovarius_sp._HI0049	2.516e-05	2.047e-05	4.005e-06	4.389e-06	0.01937	0.6167	7.794e-06	3.654e-05	2.115e-05
s__Bacillus_sp._KH172YL63	5.172e-06	6.339e-06	2.497e-05	1.407e-05	0.01937	0.6167	-3.025e-05	-9.246e-06	-1.98e-05
s__Gammaproteobacteria_bacterium_42_54_T18	7.928e-06	9.829e-06	3.493e-05	1.962e-05	0.01937	0.6167	-4.27e-05	-1.098e-05	-2.7e-05
s__Thioalkalivibrio_sp._HK1	9.06e-06	1.144e-05	5.792e-05	5.123e-05	0.01937	0.6167	-9.27e-05	-1.6e-05	-4.887e-05
s__Leucobacter_sp._G161	1.316e-05	1.646e-05	7.056e-05	4.11e-05	0.01937	0.6167	-8.775e-05	-2.039e-05	-5.739e-05
s__Arcobacter_thereius	0.0001905	0.0001107	4.938e-05	6.887e-05	0.02002	0.6167	5.223e-05	0.0002339	0.0001411
s__Methylothermaceae_bacteria_B42	0.0001553	0.0001085	3.293e-05	3.761e-05	0.02002	0.6167	4.463e-05	0.0002058	0.0001224
s__Thermotoga_sp._RQ2	0.0001245	0.0001036	1.907e-05	2.31e-05	0.02002	0.6167	3.315e-05	0.0001864	0.0001054
s__Lactobacillus_manihotivorans	4.789e-05	3.662e-05	1.206e-05	9.968e-06	0.02002	0.6167	1.308e-05	6.553e-05	3.583e-05
s__Candidatus_Aminicenantes_bacterium_4484_214	6.694e-06	5.896e-06	2.604e-05	1.499e-05	0.02002	0.6167	-3.132e-05	-7.8e-06	-1.935e-05
s__Sulfurovum_riftiae	7.819e-06	6.928e-06	5.186e-05	4.986e-05	0.02002	0.6167	-8.357e-05	-1.151e-05	-4.404e-05
s__Zavarzinia_compransoris	1.294e-05	1.736e-05	6.225e-05	5.361e-05	0.02002	0.6167	-9.096e-05	-1.405e-05	-4.931e-05
s__Mycolicibacterium_porcinum	1.846e-05	2.337e-05	8.227e-05	6.243e-05	0.02002	0.6167	-0.0001121	-2.396e-05	-6.38e-05
s__Domibacillus_aminovorans	4.298e-05	3.405e-05	0.0001261	7.44e-05	0.02002	0.6167	-0.0001482	-2.591e-05	-8.317e-05
s__Chryseobacterium_sp._JM1	1.843e-05	2.621e-05	0.0001159	7.548e-05	0.02002	0.6167	-0.0001575	-3.973e-05	-9.75e-05
s__Gilvibacter_sp._SZ-19	3.674e-05	5.582e-05	0.0001939	0.0002101	0.02002	0.6167	-0.0003335	-3.193e-05	-0.0001572
s__Treponema_bryantii	0.5996	0.3135	0.2088	0.1117	0.02024	0.6167	0.1696	0.6479	0.3908
s__Fibrobacter_succinogenes	0.1848	0.09804	0.07616	0.02281	0.02024	0.6167	0.03559	0.1847	0.1087
s__Mogibacterium_sp.	0.03194	0.01594	0.01461	0.003331	0.02024	0.6167	0.006373	0.02919	0.01733
s__Firmicutes_bacterium_CAG:791	0.03544	0.01125	0.02025	0.003478	0.02024	0.6167	0.00653	0.02355	0.01519
s__Eubacterium_pyruvativorans	0.03851	0.008097	0.02753	0.004259	0.02024	0.6167	0.00477	0.01822	0.01098
s__Emergencia_sp._1XD21-50	0.02536	0.00668	0.0181	0.003228	0.02024	0.6167	0.00256	0.01369	0.007257
s__Intestinibaculum_porci	0.01283	0.01194	0.005657	0.00134	0.02024	0.6167	0.001159	0.01715	0.00717
s__Firmicutes_bacterium_CAG:41	0.009775	0.006104	0.003583	0.002208	0.02024	0.6167	0.001722	0.011	0.006192
s__Clostridium_sp._chh4-2	0.01645	0.003389	0.01186	0.001435	0.02024	0.6167	0.001817	0.00717	0.0046
s__Coprobacillus_sp._CAG:698	0.008282	0.004213	0.004386	0.001912	0.02024	0.6167	0.000963	0.007791	0.003896
s__Clostridium_sp._CAG:411	0.008428	0.003661	0.00508	0.001129	0.02024	0.6167	0.0009681	0.006461	0.003349
s__Bacteroidetes_bacterium_RIFCSPLOWO2_12_FULL_37_12	0.003425	0.002625	0.0004222	0.0004827	0.02024	0.6167	0.001086	0.00495	0.003003
s__Robinsoniella_peoriensis	0.008271	0.001474	0.00585	0.001274	0.02024	0.6167	0.0009682	0.003883	0.002421
s__Imperialibacter_sp._EC-SDR9	0.002827	0.002583	0.0005472	0.0002127	0.02024	0.6167	0.0005237	0.004088	0.00228
s__Atopobium_sp.	0.003928	0.002698	0.001808	0.0003437	0.02024	0.6167	0.000616	0.004376	0.00212
s__uncultured_bacterium_Contig1762	0.004489	0.001911	0.002664	0.0005471	0.02024	0.6167	0.0004895	0.003383	0.001825
s__Youngiibacter_fragilis	0.004289	0.001612	0.00254	0.000516	0.02024	0.6167	0.000569	0.003063	0.001749
s__Elusimicrobia_bacterium_CG1_02_37_114	0.002468	0.002425	0.000889	0.0002804	0.02024	0.6167	0.0003157	0.00366	0.001579
s__Candidatus_Pseudoramibacter_fermentans	0.001481	0.002256	0.0002547	6.61e-05	0.02024	0.6167	0.0001625	0.003059	0.001227
s__Candidatus_Omnitrophica_bacterium	0.003853	0.0007206	0.002687	0.0006478	0.02024	0.6167	0.000466	0.001908	0.001166
s__Microscilla_marina	0.00216	0.0007664	0.001168	0.0004985	0.02024	0.6167	0.0003684	0.001727	0.000991
s__Peptostreptococcus_anaerobius	0.002213	0.0009166	0.001234	0.0001941	0.02024	0.6167	0.0003907	0.001717	0.0009786
s__delta_proteobacterium_PSCGC_5451	0.00102	0.001208	7.465e-05	6.989e-05	0.02024	0.6167	0.0002233	0.001962	0.0009454
s__Eubacterium_sp._AM28-29	0.002608	0.0007097	0.001721	0.0002258	0.02024	0.6167	0.0003896	0.001451	0.0008875
s__Dialister_hominis	0.001549	0.0006249	0.000734	0.000157	0.02024	0.6167	0.0003514	0.001322	0.0008148
s__Beduini_massiliensis	0.002317	0.0006443	0.00151	0.0003076	0.02024	0.6167	0.000306	0.001324	0.0008072
s__Raoultibacter_massiliensis	0.002034	0.0006144	0.00125	0.0003977	0.02024	0.6167	0.0002822	0.001326	0.0007839
s__Roseburia_sp._CAG:197_41_10	0.001806	0.0004962	0.001043	0.0001579	0.02024	0.6167	0.0003707	0.001122	0.0007628
s__Clostridium_sp._AF15-31	0.001637	0.0003927	0.000928	0.0003198	0.02024	0.6167	0.0003391	0.001079	0.0007092
s__Nitrospirae_bacterium	0.00366	0.0003768	0.002958	0.0003581	0.02024	0.6167	0.0002977	0.001099	0.000702
s__Achromobacter_arsenitoxydans	0.001012	0.0005058	0.0003728	0.0002732	0.02024	0.6167	0.0002437	0.001033	0.0006389
s__Extibacter_muris	0.001569	0.0001796	0.0009563	0.0003277	0.02024	0.6167	0.0003094	0.0008809	0.0006128
s__Paenibacillus_sp._VMFN-D1	0.00103	0.000228	0.0004667	0.0002869	0.02024	0.6167	0.0002957	0.0008399	0.0005637
s__Clostridium_sp._USBA_49	0.000974	0.0004079	0.0004115	0.0002004	0.02024	0.6167	0.0002453	0.0008913	0.0005626
s__Marinobacterium_mangrovicola	0.0008037	0.0005383	0.0002497	0.000177	0.02024	0.6167	0.0001541	0.001022	0.0005541
s__Heliorestis_acidaminivorans	0.0006041	0.001121	5.412e-05	2.006e-05	0.02024	0.6167	4.151e-05	0.001481	0.00055
s__Murdochiella_vaginalis	0.00236	0.0005246	0.001821	0.0002425	0.02024	0.6167	0.0001611	0.0009778	0.0005385
s__Algoriphagus_yeomjeoni	0.0005902	0.0005832	6.098e-05	3.492e-05	0.02024	0.6167	0.0001696	0.001007	0.0005293
s__Verrucomicrobia_bacterium_GWF2_62_7	0.001485	0.0003079	0.0009715	0.0003338	0.02024	0.6167	0.0001954	0.0008467	0.000513
s__Eggerthella_sp._HF-4214	0.001212	0.0002632	0.0007382	0.0001863	0.02024	0.6167	0.0002468	0.0007173	0.0004739
s__Bacteroidetes_bacterium_43-16	0.0008654	0.0002811	0.0003961	0.0001647	0.02024	0.6167	0.0002092	0.0006911	0.0004694
s__Microcystis_viridis	0.0005222	0.0004841	6.322e-05	8.532e-05	0.02024	0.6167	0.0001459	0.0008358	0.0004591
s__Bradymonadales_bacterium_V1718	0.0005796	0.0003333	0.0001227	0.0001729	0.02024	0.6167	0.0002126	0.0007389	0.0004568
s__Novosphingobium_sp._Chol11	0.000508	0.0003305	6.982e-05	4.729e-05	0.02024	0.6167	0.0001955	0.0006929	0.0004382
s__Rathayibacter_oskolensis	0.0006045	0.0004535	0.0001681	8.244e-05	0.02024	0.6167	0.0001524	0.0007991	0.0004363
s__Clostridium_bolteae_CAG:59	0.001246	0.0002428	0.0008142	0.0002286	0.02024	0.6167	0.0001607	0.0006733	0.000432
s__Chthonomonas_calidirosea	0.0006402	0.0004106	0.0002136	0.0001056	0.02024	0.6167	0.0001454	0.0008202	0.0004266
s__Thermobrachium_celere	0.001031	0.0001541	0.0006301	0.0002631	0.02024	0.6167	0.0001756	0.000628	0.000401
s__Ruminococcus_sp._AF31-14BH	0.0007514	0.0003271	0.0003587	0.0001487	0.02024	0.6167	0.0001418	0.000686	0.0003927
s__Aquimarina_macrocephali	0.0004223	0.000541	3.136e-05	2.564e-05	0.02024	0.6167	3.277e-05	0.0007575	0.0003909
s__Chromatiales_bacterium	0.0012	0.0002866	0.0008214	0.0001541	0.02024	0.6167	0.0001599	0.0006185	0.0003783
s__Allonocardiopsis_opalescens	0.0004687	0.0002196	0.0001002	4.699e-05	0.02024	0.6167	0.000191	0.0005154	0.0003685
s__Clostridium_sp._LS	0.001413	0.0002347	0.001048	0.0001981	0.02024	0.6167	0.0001351	0.0005837	0.0003653
s__Dehalobacter_sp._4CP	0.0008034	0.000196	0.0004423	0.0001566	0.02024	0.6167	0.0001718	0.0005565	0.0003611
s__[Bacillus]_clarkii	0.0006104	0.0002389	0.0002532	0.0001402	0.02024	0.6167	0.0001352	0.0005482	0.0003572
s__Paenibacillus_sp._HB172176	0.001215	0.0001775	0.0008656	0.0001986	0.02024	0.6167	0.0001528	0.00054	0.0003498
s__Clostridium_sp._OM05-9	0.001007	0.0001925	0.0006724	0.0001727	0.02024	0.6167	0.00016	0.0005237	0.0003349
s__Paenibacillus_tuaregi	0.0004511	0.0005013	0.0001167	3.086e-05	0.02024	0.6167	7.29e-05	0.0007345	0.0003343
s__Deltaproteobacteria_bacterium_HGW-Deltaproteobacteria-22	0.0005085	0.0002108	0.000176	0.0001246	0.02024	0.6167	0.0001578	0.0005267	0.0003325
s__Paenibacillus_bovis	0.0005459	0.0003651	0.0002145	4.333e-05	0.02024	0.6167	8.17e-05	0.0005998	0.0003313
s__Muricauda_taeanensis	0.0003703	0.0003891	6.301e-05	3.502e-05	0.02024	0.6167	8.114e-05	0.0006164	0.0003073
s__Ruminococcus_sp._AM28-41	0.0005376	0.0004039	0.0002401	3.773e-05	0.02024	0.6167	7.263e-05	0.0006435	0.0002975
s__Levilinea_saccharolytica	0.0004505	0.0002824	0.0001548	4.89e-05	0.02024	0.6167	9.556e-05	0.000514	0.0002957
s__Deltaproteobacteria_bacterium_ADurb.Bin207	0.0003812	0.000263	9.048e-05	8.756e-05	0.02024	0.6167	9.426e-05	0.0004881	0.0002907
s__Deltaproteobacteria_bacterium_HGW-Deltaproteobacteria-2	0.0005055	0.0002103	0.0002256	0.0001306	0.02024	0.6167	9.107e-05	0.0004467	0.0002799
s__Desulfosarcina_alkanivorans	0.0005951	0.0001697	0.0003253	0.0001474	0.02024	0.6167	0.0001151	0.0004498	0.0002698
s__Eubacterium_eligens_CAG:72	0.0008269	0.0001243	0.0005628	0.0001508	0.02024	0.6167	0.0001306	0.0004079	0.0002641
s__Olsenella_sp._AM39-30AC	0.0004175	0.0002289	0.0001578	0.0001364	0.02024	0.6167	6.933e-05	0.0004405	0.0002598
s__Geobacter_sp._Red100	0.0004628	0.0001174	0.0002108	0.000116	0.02024	0.6167	0.0001286	0.000361	0.000252
s__unclassified_c__Coriobacteriia	0.0004795	0.0002009	0.000233	7.69e-05	0.02024	0.6167	0.0001084	0.0004116	0.0002466
s__Coprobacillus_sp._D7	0.0004186	0.0002364	0.0001876	8.051e-05	0.02024	0.6167	5.923e-05	0.0004211	0.000231
s__Paenibacillus_lactis	0.000455	0.0001983	0.0002335	0.0001028	0.02024	0.6167	7.138e-05	0.0003996	0.0002214
s__Firmicutes_bacterium_ADurb.Bin153	0.0005247	0.0001403	0.0003048	6.325e-05	0.02024	0.6167	0.0001024	0.0003213	0.0002199
s__Atopobium_parvulum	0.0006694	0.0001222	0.00045	0.0001507	0.02024	0.6167	6.69e-05	0.0003568	0.0002194
s__Desulfarculus_baarsii	0.0003003	0.0001823	8.684e-05	6.338e-05	0.02024	0.6167	8.724e-05	0.0003778	0.0002134
s__Gimesia_sp._JC646	0.000326	0.0001886	0.0001239	4.311e-05	0.02024	0.6167	7.485e-05	0.0003508	0.000202
s__Paenibacillus_apiarius	0.0003131	0.0002299	0.000112	5.926e-05	0.02024	0.6167	6.302e-05	0.0003969	0.0002011
s__Bacillus_rubiinfantis	0.0003981	0.0001549	0.0001996	5.685e-05	0.02024	0.6167	7.691e-05	0.0003159	0.0001985
s__Thermodesulfobium_narugense	0.0003411	0.0001239	0.0001497	9.332e-05	0.02024	0.6167	7.913e-05	0.0002903	0.0001914
s__Hydrococcus_rivularis	0.000227	0.0003153	4.017e-05	2.926e-05	0.02024	0.6167	3.168e-05	0.0004426	0.0001869
s__Syntrophothermus_lipocalidus	0.0003685	0.000185	0.0001833	6.753e-05	0.02024	0.6167	6.43e-05	0.0003442	0.0001852
s__Planococcus_massiliensis	0.0002808	0.0001079	9.805e-05	4.902e-05	0.02024	0.6167	9.338e-05	0.0002677	0.0001827
s__Tumebacillus_permanentifrigoris	0.0002782	0.0001297	0.0001025	2.667e-05	0.02024	0.6167	7.349e-05	0.0002671	0.0001757
s__Leptotrichia_trevisanii	0.0004243	0.0001345	0.0002537	7.139e-05	0.02024	0.6167	7.036e-05	0.0002861	0.0001706
s__Methylomonas_sp._LWB	0.0002256	0.000199	5.885e-05	2.872e-05	0.02024	0.6167	5.201e-05	0.0003237	0.0001667
s__Deinococcus_yavapaiensis	0.000223	0.0001934	6.718e-05	3.794e-05	0.02024	0.6167	4.777e-05	0.0003171	0.0001558
s__Ruminococcus_sp._CAG:55	0.0002097	0.0001083	5.656e-05	2.86e-05	0.02024	0.6167	7.472e-05	0.000238	0.0001531
s__unclassified_g__Sutterella	0.0004177	0.000141	0.0002701	4.324e-05	0.02024	0.6167	5.172e-05	0.0002688	0.0001476
s__Alteromonas_macleodii	0.0002349	0.0001436	9.247e-05	7.752e-05	0.02024	0.6167	2.12e-05	0.0002712	0.0001424
s__Endozoicomonas_acroporae	0.0002032	8.953e-05	6.432e-05	6.571e-05	0.02024	0.6167	6.168e-05	0.0002225	0.0001389
s__Limimaricola_cinnabarinus	0.0001716	8.793e-05	4.623e-05	4.676e-05	0.02024	0.6167	6.067e-05	0.0001996	0.0001253
s__Sandaracinaceae_bacterium	0.0001775	9.9e-05	5.424e-05	3.234e-05	0.02024	0.6167	5.446e-05	0.0001988	0.0001233
s__Desulfobacterales_bacterium_GWB2_56_26	0.0002401	7.775e-05	0.000122	5.679e-05	0.02024	0.6167	5.256e-05	0.0001846	0.0001181
s__Paenibacillus_sp._Marseille-P3787	0.0002417	9.667e-05	0.0001246	3.537e-05	0.02024	0.6167	5.345e-05	0.0001981	0.0001171
s__Lactobacillus_farciminis	0.0002706	6.476e-05	0.0001541	6.076e-05	0.02024	0.6167	4.35e-05	0.0001822	0.0001164
s__Chloroflexales_bacterium_ZM16-3	0.0001319	0.0001074	2.045e-05	1.3e-05	0.02024	0.6167	4.28e-05	0.0001972	0.0001114
s__Brevundimonas_alba	0.0001251	0.0001885	1.622e-05	6.857e-06	0.02024	0.6167	1.475e-05	0.0002672	0.0001088
s__Chryseobacterium_balustinum	0.0001628	8.902e-05	5.419e-05	3.712e-05	0.02024	0.6167	4.242e-05	0.0001811	0.0001086
s__Delftia_sp._670	0.00016	0.0001032	5.176e-05	3.727e-05	0.02024	0.6167	3.037e-05	0.0001891	0.0001082
s__Campylobacter_sp._P0111	0.0001563	0.0001047	5.041e-05	2.153e-05	0.02024	0.6167	3.39e-05	0.0001871	0.0001059
s__unclassified_g__Gordonibacter	0.0002167	7.612e-05	0.000115	3.878e-05	0.02024	0.6167	4.081e-05	0.0001653	0.0001018
s__Planomicrobium_sp._CPCC_101110	0.0001775	5.516e-05	8.804e-05	5.412e-05	0.02024	0.6167	3.435e-05	0.0001454	8.952e-05
s__Chromohalobacter_salexigens	0.0001074	0.0001141	2.034e-05	1.945e-05	0.02024	0.6167	2.114e-05	0.0001857	8.703e-05
s__Tenacibaculum_ovolyticum	0.0001534	9.191e-05	6.969e-05	2.548e-05	0.02024	0.6167	2.012e-05	0.0001579	8.369e-05
s__Arthrobacter_sp._9V	0.0001783	4.644e-05	9.481e-05	4.268e-05	0.02024	0.6167	3.916e-05	0.0001291	8.347e-05
s__Caldicellulosiruptor_sp._F32	0.0001508	8.037e-05	6.961e-05	3.17e-05	0.02024	0.6167	2.657e-05	0.0001511	8.117e-05
s__Paenibacillus_forsythiae	0.000128	8.647e-05	5.072e-05	2.189e-05	0.02024	0.6167	2.246e-05	0.0001506	7.726e-05
s__Paenibacillus_sp._P32E	0.0001021	5.352e-05	2.548e-05	1.42e-05	0.02024	0.6167	3.888e-05	0.0001173	7.659e-05
s__Chitinophaga_sp._Ak27	0.0001327	5.786e-05	6.321e-05	2.452e-05	0.02024	0.6167	3.099e-05	0.0001247	6.948e-05
s__Streptococcus_salivarius_CAG:79	9.442e-05	5.829e-05	2.705e-05	2.158e-05	0.02024	0.6167	2.779e-05	0.0001186	6.737e-05
s__Bifidobacteriaceae_bacterium_WP021	0.0001287	4.116e-05	6.583e-05	4.924e-05	0.02024	0.6167	1.307e-05	0.0001065	6.289e-05
s__unclassified_g__Thalassospira	8.227e-05	4.258e-05	2.043e-05	2.028e-05	0.02024	0.6167	2.733e-05	9.559e-05	6.184e-05
s__Staphylococcus_schleiferi	6.978e-05	6.169e-05	1.213e-05	1.376e-05	0.02024	0.6167	1.442e-05	0.0001038	5.766e-05
s__Melghirimyces_thermohalophilus	8.352e-05	4.307e-05	2.969e-05	1.615e-05	0.02024	0.6167	2.038e-05	8.786e-05	5.381e-05
s__Lactobacillus_musae	7.703e-05	4.749e-05	2.399e-05	1.627e-05	0.02024	0.6167	1.401e-05	9.032e-05	5.303e-05
s__Flavisolibacter_sp._17J28-1	9.393e-05	2.37e-05	4.147e-05	2.832e-05	0.02024	0.6167	2.506e-05	7.76e-05	5.246e-05
s__unclassified_g__Rummeliibacillus	6.07e-05	3.665e-05	1.221e-05	9.54e-06	0.02024	0.6167	2.184e-05	7.632e-05	4.849e-05
s__Massilia_dura	7.156e-05	2.726e-05	2.543e-05	3.048e-05	0.02024	0.6167	1.339e-05	7.421e-05	4.613e-05
s__Candidatus_Tectomicrobia_bacterium_RIFCSPLOWO2_02_FULL_70_19	5.868e-05	3.891e-05	1.661e-05	1.135e-05	0.02024	0.6167	1.374e-05	7.318e-05	4.207e-05
s__Alphaproteobacteria_bacterium_MarineAlpha3_Bin4	6.092e-05	3.029e-05	2.334e-05	1.538e-05	0.02024	0.6167	1.393e-05	6.479e-05	3.758e-05
s__Fusobacterium_sp._HMSC064B11	4.889e-05	2.771e-05	1.627e-05	1.595e-05	0.02024	0.6167	1.049e-05	5.847e-05	3.261e-05
s__Oceanobacillus_sp._YLB-02	2.958e-05	7.048e-06	1.216e-05	7.936e-06	0.02024	0.6167	9.594e-06	2.549e-05	1.741e-05
s__Acidovorax_sp._ST3	1.478e-05	9.42e-06	4.252e-05	2.362e-05	0.02024	0.6167	-4.758e-05	-1.072e-05	-2.775e-05
s__Bradyrhizobium_paxllaeri	3.115e-05	1.988e-05	6.417e-05	2.156e-05	0.02024	0.6167	-5.452e-05	-9.937e-06	-3.302e-05
s__Leucobacter_sp._Ag1	1.634e-05	1.175e-05	5.372e-05	4.032e-05	0.02024	0.6167	-7.05e-05	-1.149e-05	-3.739e-05
s__Deinococcus_marmoris	1.913e-05	1.655e-05	7.33e-05	4.355e-05	0.02024	0.6167	-8.826e-05	-2.27e-05	-5.418e-05
s__Planococcus_salinarum	3.189e-05	1.338e-05	0.0001074	5.981e-05	0.02024	0.6167	-0.0001201	-3.377e-05	-7.551e-05
s__Microtetraspora_malaysiensis	5.091e-05	3.172e-05	0.0001409	4.744e-05	0.02024	0.6167	-0.000131	-4.302e-05	-9.002e-05
s__unclassified_g__Planococcus_f__Planococcaceae	2.694e-05	2.821e-05	0.000118	6.672e-05	0.02024	0.6167	-0.0001437	-3.778e-05	-9.105e-05
s__Epulopiscium_sp._SCG-C06WGA-EpuloA1	3.806e-05	2.92e-05	0.0001354	0.0001229	0.02024	0.6167	-0.0002122	-2.651e-05	-9.732e-05
s__Candidatus_Brocadia_caroliniensis	5.766e-05	4.589e-05	0.0001619	6.773e-05	0.02024	0.6167	-0.0001619	-4.788e-05	-0.0001042
s__Rummeliibacillus_sp._TYF005	8.614e-05	2.792e-05	0.0001944	9.017e-05	0.02024	0.6167	-0.0001813	-3.965e-05	-0.0001082
s__Acinetobacter_johnsonii	4.929e-05	4.511e-05	0.0001592	8.086e-05	0.02024	0.6167	-0.0001855	-4.387e-05	-0.0001099
s__Gemmatimonas_sp._TET16	7.001e-05	5.448e-05	0.0001837	4.688e-05	0.02024	0.6167	-0.0001625	-6.283e-05	-0.0001137
s__Cyanobacterium_sp._HL-69	6.804e-05	5.102e-05	0.0001893	7.226e-05	0.02024	0.6167	-0.0001904	-5.827e-05	-0.0001213
s__Bacillus_flexus	8.771e-05	5.107e-05	0.0002277	0.0001117	0.02024	0.6167	-0.0002278	-5.338e-05	-0.00014
s__Nocardioides_daphniae	8.867e-05	7.62e-05	0.0002302	0.0001039	0.02024	0.6167	-0.0002313	-5.003e-05	-0.0001415
s__Alkalibacterium_putridalgicola	0.0001095	7.239e-05	0.0002581	9.91e-05	0.02024	0.6167	-0.0002402	-5.749e-05	-0.0001485
s__Candidatus_Desantisbacteria_bacterium_CG1_02_38_46	6.81e-05	5.606e-05	0.0002282	0.0001062	0.02024	0.6167	-0.0002497	-7.345e-05	-0.0001601
s__Thermoflavimicrobium_dichotomicum	0.0001499	0.0001017	0.0003134	0.0001444	0.02024	0.6167	-0.0002787	-3.72e-05	-0.0001635
s__Lactobacillaceae_bacterium	8.312e-05	6.389e-05	0.0002603	0.0001223	0.02024	0.6167	-0.0002735	-7.074e-05	-0.0001772
s__Flavobacterium_sp._CF136	5.95e-05	3.998e-05	0.0002527	0.0002581	0.02024	0.6167	-0.0004067	-4.539e-05	-0.0001932
s__Pedobacter_sp._RP-3-11	9.284e-05	8.357e-05	0.0003189	0.0001991	0.02024	0.6167	-0.0003716	-8.344e-05	-0.000226
s__Bifidobacterium_bifidum_CAG:234	0.001011	0.000123	0.001238	0.0001347	0.02024	0.6167	-0.0003627	-9.366e-05	-0.000227
s__Pseudoxanthomonas_suwonensis	0.0002065	0.0001351	0.00044	0.0001289	0.02024	0.6167	-0.0003554	-8.893e-05	-0.0002335
s__bacterium_BRH_c32	0.0001384	0.0001091	0.0003744	0.0002129	0.02024	0.6167	-0.0004282	-8.428e-05	-0.000236
s__Richelia_sp._SL_2_1	0.000165	0.0001348	0.0004031	0.0001194	0.02024	0.6167	-0.0003722	-0.0001046	-0.0002381
s__Flavobacterium_cyanobacteriorum	0.0001229	4.447e-05	0.0003626	0.0002518	0.02024	0.6167	-0.0004557	-8.706e-05	-0.0002397
s__Gelidibacter_salicanalis	5.484e-05	0.0001103	0.0003003	0.0001489	0.02024	0.6167	-0.0003799	-0.000106	-0.0002455
s__Filimonas_lacunae	0.0001356	9.118e-05	0.0003892	0.0001807	0.02024	0.6167	-0.0004113	-0.0001072	-0.0002536
s__Aneurinibacillus_sp._XH2	0.0001327	0.0001273	0.0003948	0.0001255	0.02024	0.6167	-0.0003786	-0.0001271	-0.0002622
s__Roseiflexus_castenholzii	0.0001911	9.147e-05	0.000456	0.0003187	0.02024	0.6167	-0.0005528	-7.647e-05	-0.0002648
s__Caldicellulosiruptor_naganoensis	0.0003018	0.0001026	0.0005697	0.0001373	0.02024	0.6167	-0.0003821	-0.0001358	-0.0002679
s__Candidatus_Nitrotoga_fabula	0.0001457	0.0001152	0.0004172	0.0001782	0.02024	0.6167	-0.0004327	-0.0001117	-0.0002716
s__Pelomonas_sp._KK5	0.0002164	5.677e-05	0.000489	0.0002756	0.02024	0.6167	-0.0004978	-8.822e-05	-0.0002726
s__Cytophagaceae_bacterium_CAR-16	2.131e-05	1.345e-05	0.0002991	0.0004935	0.02024	0.6167	-0.0006814	-4.733e-05	-0.0002777
s__Chryseobacterium_sp._c4a	0.0001231	0.0001632	0.000417	0.0001539	0.02024	0.6167	-0.0004473	-0.000111	-0.0002939
s__Cyclobacterium_jeungdonense	0.0002888	0.0001361	0.0006178	0.0002311	0.02024	0.6167	-0.0005512	-0.0001206	-0.000329
s__Desulfotignum_balticum	0.0002574	0.0001167	0.0006064	0.0002489	0.02024	0.6167	-0.0005579	-0.0001623	-0.0003489
s__Myxosarcina_sp._GI1	4.809e-05	5.143e-05	0.0004003	0.0003558	0.02024	0.6167	-0.000632	-9.617e-05	-0.0003523
s__Thiohalospira_halophila	8.675e-05	7.344e-05	0.0004689	0.0006119	0.02024	0.6167	-0.0008946	-6.825e-05	-0.0003822
s__Synergistes_sp._3_1_syn1	0.0003291	0.0001545	0.000716	0.0002849	0.02024	0.6167	-0.0006037	-0.0001376	-0.0003869
s__Bacillus_sp._9J	0.0003708	0.0001316	0.0007725	0.0002998	0.02024	0.6167	-0.0006657	-0.0001844	-0.0004017
s__Oceanobacillus_jeddahense	0.000289	0.00025	0.0007066	0.000297	0.02024	0.6167	-0.0006901	-0.0001404	-0.0004175
s__Brucella_neotomae	0.0008808	0.0002877	0.001326	0.0002847	0.02024	0.6167	-0.0007546	-0.0001661	-0.0004447
s__Emticicia_sp._MM	8.983e-05	9.809e-05	0.0005379	0.0005948	0.02024	0.6167	-0.0009439	-8.085e-05	-0.0004481
s__Flavobacteriaceae_bacterium_GF1	0.0002601	0.0001924	0.0007594	0.0004077	0.02024	0.6167	-0.0008375	-0.0001674	-0.0004994
s__unclassified_g__Cetobacterium	0.0001102	9.999e-05	0.0006489	0.0004987	0.02024	0.6167	-0.0009368	-0.0001895	-0.0005387
s__Candidatus_Terasakiella_magnetica	0.0004137	0.0001207	0.0009795	0.0005923	0.02024	0.6167	-0.001065	-0.0001916	-0.0005659
s__Porphyromonas_catoniae	0.001242	0.0003954	0.001871	0.0002833	0.02024	0.6167	-0.0009823	-0.0002822	-0.0006284
s__Rhodococcus_pyridinivorans	9.576e-05	0.0001053	0.0007446	0.0009968	0.02024	0.6167	-0.001478	-0.0001226	-0.0006489
s__Aquimarina_sp._Aq349	0.0001669	0.0002025	0.0008961	0.0007946	0.02024	0.6167	-0.001346	-0.000198	-0.0007293
s__uncultured_bacterium_fosmid_pJB65E1	0.0006298	0.0003353	0.00136	0.0003825	0.02024	0.6167	-0.001088	-0.0003769	-0.0007306
s__Clostridium_sp._W14A	0.003174	0.0006577	0.003995	0.0004464	0.02024	0.6167	-0.001381	-0.0002105	-0.0008212
s__Bacteroides_sp._4_1_36	0.001868	0.0003975	0.002691	0.0005659	0.02024	0.6167	-0.00132	-0.0003372	-0.0008223
s__Alistipes_sp._AF48-12	0.001341	0.0002456	0.002185	0.0005588	0.02024	0.6167	-0.001277	-0.0004157	-0.0008445
s__Mycobacteroides_abscessus	0.002666	0.0003903	0.003547	0.0006954	0.02024	0.6167	-0.001524	-0.000356	-0.0008812
s__unclassified_f__Morganellaceae	0.000116	0.0001737	0.00125	0.001205	0.02024	0.6167	-0.002067	-0.0003341	-0.001134
s__Alistipes_sp._56_sp_Nov_56_25	0.00264	0.0008074	0.004047	0.001015	0.02024	0.6167	-0.002269	-0.0004227	-0.001407
s__unclassified_f__Porphyromonadaceae	0.002699	0.0006595	0.004372	0.001023	0.02024	0.6167	-0.002477	-0.0006887	-0.001672
s__Prevotella_sp._CAG:474	0.008865	0.0007719	0.01114	0.00165	0.02024	0.6167	-0.003597	-0.0009328	-0.002278
s__Bacteroides_sp._NM69_E16B	0.006823	0.001314	0.009146	0.0008625	0.02024	0.6167	-0.003483	-0.001228	-0.002322
s__Desulfovibrio_sp._An276	0.002978	0.0008626	0.005502	0.002148	0.02024	0.6167	-0.004472	-0.0009994	-0.002525
s__Prevotella_nanceiensis	0.004465	0.00116	0.007316	0.00221	0.02024	0.6167	-0.004665	-0.000975	-0.002852
s__Parabacteroides_sp._An277	0.0148	0.002132	0.01877	0.002622	0.02024	0.6167	-0.00629	-0.001472	-0.003973
s__Alistipes_sp._CAG:268	0.01227	0.002837	0.01739	0.002496	0.02024	0.6167	-0.008005	-0.002253	-0.00512
s__Bacteroides_sp.	0.03034	0.004221	0.03822	0.003968	0.02024	0.6167	-0.01221	-0.003837	-0.007884
s__Paraprevotella_xylaniphila	0.06143	0.008296	0.07428	0.004564	0.02024	0.6167	-0.01971	-0.006352	-0.01285
s__Bacteroides_sp._OF04-15BH	0.07695	0.00933	0.09058	0.005613	0.02024	0.6167	-0.02135	-0.005376	-0.01364
s__Bacteroides_intestinalis	0.06609	0.006905	0.08079	0.009422	0.02024	0.6167	-0.02318	-0.006512	-0.0147
s__Firmicutes_bacterium_CAG:176	0.01512	0.007434	0.03188	0.01449	0.02024	0.6167	-0.02971	-0.005757	-0.01676
s__Alistipes_communis	0.04755	0.01013	0.06544	0.01279	0.02024	0.6167	-0.03031	-0.006395	-0.01789
s__Bacteroides_sp._43_108	0.0728	0.009114	0.1062	0.02003	0.02024	0.6167	-0.04949	-0.01668	-0.03341
s__Synergistes_jonesii	0.01994	0.007257	0.06588	0.03391	0.02024	0.6167	-0.07059	-0.01845	-0.04593
s__Bacteroides_sp._CAG:1060	0.1249	0.02552	0.1753	0.03039	0.02024	0.6167	-0.08087	-0.02263	-0.05042
s__Bacteroides_sp._CAG:709	0.2073	0.05832	0.2892	0.03876	0.02024	0.6167	-0.1279	-0.02683	-0.08185
s__Bacteroides_sp._CAG:770	0.2062	0.05515	0.2882	0.0403	0.02024	0.6167	-0.1325	-0.033	-0.08203
s__Oscillibacter_sp.	0.2124	0.0623	0.3225	0.0516	0.02024	0.6167	-0.1706	-0.0492	-0.1101
s__Alistipes_sp._CAG:514	0.3871	0.08723	0.5386	0.09804	0.02024	0.6167	-0.2543	-0.06522	-0.1515
s__Alistipes_sp._CAG:435	0.5358	0.1198	0.7164	0.1258	0.02024	0.6167	-0.3023	-0.05676	-0.1806
s__Bacteroidales_bacterium_WCE2008	0.9746	0.2931	1.43	0.1623	0.02024	0.6167	-0.6868	-0.2169	-0.4548
s__Rikenellaceae_bacterium	2.596	0.6888	4.224	0.8532	0.02024	0.6167	-2.481	-0.8607	-1.629
s__Streptomyces_sp._JS01	0.00018	0.0002098	3.948e-06	6.612e-06	0.02499	0.6167	3.015e-05	0.0003323	0.0001761
s__Bacillus_sp._FMQ74	4.072e-05	3.247e-05	6.378e-06	1.562e-05	0.02499	0.6167	9.813e-06	6.232e-05	3.434e-05
s__Hydrocarboniphaga_daqingensis	2.628e-05	3.025e-05	5.245e-06	1.285e-05	0.02499	0.6167	-8.376e-07	4.785e-05	2.104e-05
s__Parcubacteria_group_bacterium_LiPW_30	1.943e-05	2.154e-05	2.636e-06	6.458e-06	0.02499	0.6167	2.664e-06	3.475e-05	1.679e-05
s__Streptomyces_sp._WAC_06738	1.746e-05	1.076e-05	3.848e-06	6.399e-06	0.02499	0.6167	4.386e-06	2.247e-05	1.362e-05
s__Sphingomonas_sp._MM-1	1.572e-05	1.104e-05	2.58e-06	3.997e-06	0.02499	0.6167	4.045e-06	2.092e-05	1.314e-05
s__Paenibacillus_sp._OT2-17	2.655e-06	4.115e-06	9.617e-06	5.863e-06	0.02499	0.6167	-1.194e-05	-1.374e-06	-6.963e-06
s__Croceicoccus_sediminis	2.721e-06	6.664e-06	1.672e-05	1.391e-05	0.02499	0.6167	-2.551e-05	-2.667e-06	-1.4e-05
s__Hymenobacter_sp._AT01-02	2.632e-06	4.078e-06	2.182e-05	2.455e-05	0.02499	0.6167	-3.884e-05	-4.029e-06	-1.919e-05
s__Beijerinckia_mobilis	2.634e-06	4.081e-06	2.261e-05	2.031e-05	0.02499	0.6167	-3.75e-05	-5.561e-06	-1.998e-05
s__Microbacterium_maritypicum	2.655e-06	4.115e-06	2.666e-05	2.147e-05	0.02499	0.6167	-4e-05	-9.23e-06	-2.4e-05
s__Dyella_sp._4G-K06	2.581e-06	3.999e-06	2.898e-05	2.911e-05	0.02499	0.6167	-4.709e-05	-6.235e-06	-2.64e-05
s__Streptococcus_sp._HMSC073F11	3.95e-06	6.548e-06	3.459e-05	2.405e-05	0.02499	0.6167	-4.936e-05	-1.19e-05	-3.064e-05
s__Isoptericola_sp._BMS4	2.761e-06	4.289e-06	3.635e-05	3.011e-05	0.02499	0.6167	-5.82e-05	-1.294e-05	-3.359e-05
s__Pseudomonas_mediterranea	7.719e-06	1.891e-05	4.516e-05	2.742e-05	0.02499	0.6167	-6.121e-05	-1.308e-05	-3.744e-05
s__Sulfitobacter_pseudonitzschiae	5.182e-06	8.028e-06	4.526e-05	2.778e-05	0.02499	0.6167	-6.003e-05	-1.799e-05	-4.007e-05
s__Microcystis_sp._MC19	2.752e-06	4.278e-06	5.257e-05	4.496e-05	0.02499	0.6167	-8.813e-05	-2.131e-05	-4.982e-05
s__Pseudohongiella_acticola	2.752e-06	4.278e-06	5.917e-05	6.798e-05	0.02499	0.6167	-0.0001052	-9.464e-06	-5.642e-05
s__Flavihumibacter_sp._SB-02	1.554e-05	3.805e-05	0.0001263	0.0001152	0.02499	0.6167	-0.0002093	-3.424e-05	-0.0001108
s__Novosphingobium_sp._SYSU_G00007	3.111e-05	7.621e-05	0.0001471	0.0002015	0.02499	0.6167	-0.0002862	1.909e-05	-0.000116
s__Ulvibacter_sp._KK4	4.039e-06	6.6e-06	0.0001358	0.0001739	0.02499	0.6167	-0.0002613	-1.772e-05	-0.0001317
s__Candidatus_Doudnabacteria_bacterium_RIFCSPHIGHO2_01_FULL_48_180	0.0001578	0.0002047	1.376e-06	3.369e-06	0.02628	0.6167	1.895e-05	0.0003154	0.0001564
s__Clostridium_sp._AF15-6B	4.756e-05	6.534e-05	2.537e-06	6.214e-06	0.02628	0.6167	4.381e-06	9.476e-05	4.502e-05
s__Ferrovibrio_sp.	3.103e-05	3.038e-05	1.318e-06	3.229e-06	0.02628	0.6167	9.362e-06	5.266e-05	2.971e-05
s__Vibrio_sp._SM6	3.115e-05	2.241e-05	2.751e-06	6.739e-06	0.02628	0.6167	1.116e-05	4.488e-05	2.84e-05
s__Ferriphaselus_sp._R-1	2.898e-05	4.437e-05	1.318e-06	3.229e-06	0.02628	0.6167	2.951e-06	6.505e-05	2.766e-05
s__Spongiibacter_tropicus	3.028e-05	2.716e-05	2.636e-06	6.458e-06	0.02628	0.6167	8.364e-06	4.702e-05	2.765e-05
s__Geodermatophilus_aquaeductus	2.534e-05	2.438e-05	2.537e-06	6.214e-06	0.02628	0.6167	5.493e-06	4.336e-05	2.28e-05
s__Gammaproteobacteria_bacterium_TMED34	2.114e-05	2.905e-05	1.318e-06	3.229e-06	0.02628	0.6167	4.034e-06	4.489e-05	1.982e-05
s__Paracoccus_sp._S-4012	2.119e-05	1.435e-05	3.189e-06	7.811e-06	0.02628	0.6167	5.291e-06	2.923e-05	1.8e-05
s__Terracoccus_luteus	1.846e-05	1.508e-05	1.388e-06	3.4e-06	0.02628	0.6167	5.625e-06	2.868e-05	1.707e-05
s__Pseudomonas_sp._Leaf48	1.589e-05	9.85e-06	2.537e-06	6.214e-06	0.02628	0.6167	4.398e-06	2.11e-05	1.335e-05
s__Sulfitobacter_dubius	1.204e-05	8.194e-06	1.318e-06	3.229e-06	0.02628	0.6167	4.118e-06	1.71e-05	1.073e-05
s__Rhizobium_sp._AAP116	1.295e-06	3.171e-06	1.419e-05	1.099e-05	0.02628	0.6167	-2.125e-05	-5.228e-06	-1.29e-05
s__Trinickia_caryophylli	1.466e-06	3.591e-06	1.472e-05	9.525e-06	0.02628	0.6167	-2.028e-05	-6.05e-06	-1.325e-05
s__Microbacterium_sp._MF43	1.295e-06	3.171e-06	1.92e-05	1.603e-05	0.02628	0.6167	-3.009e-05	-6.637e-06	-1.791e-05
s__Lysinibacillus_sp._VIA-II-2016	2.589e-06	6.342e-06	2.175e-05	1.678e-05	0.02628	0.6167	-3.323e-05	-6.743e-06	-1.916e-05
s__Salinivibrio_sp._PR6	3.884e-06	9.514e-06	2.553e-05	1.85e-05	0.02628	0.6167	-3.735e-05	-4.865e-06	-2.164e-05
s__Pseudoroseicyclus_sp._CLL3-39	1.36e-06	3.332e-06	2.63e-05	2.72e-05	0.02628	0.6167	-4.768e-05	-7.812e-06	-2.494e-05
s__Methylosinus_sp._PW1	1.337e-06	3.276e-06	2.656e-05	4.167e-05	0.02628	0.6167	-5.906e-05	-3.378e-06	-2.522e-05
s__Elioraea_sp._Yellowstone	3.884e-06	9.514e-06	5.602e-05	4.655e-05	0.02628	0.6167	-8.649e-05	-1.802e-05	-5.215e-05
s__Kurthia_sp._11kri321	1.295e-06	3.171e-06	5.592e-05	5.223e-05	0.02628	0.6167	-9.293e-05	-1.79e-05	-5.461e-05
s__Providencia_sp.	5.179e-06	1.268e-05	5.991e-05	5.167e-05	0.02628	0.6167	-9.448e-05	-1.6e-05	-5.473e-05
s__Streptomyces_aurantiacus	2.932e-06	7.182e-06	5.812e-05	7.978e-05	0.02628	0.6167	-0.0001219	-1.115e-05	-5.519e-05
s__Cyanobacteria_bacterium_UBA8543	1.165e-05	2.854e-05	7.983e-05	4.316e-05	0.02628	0.6167	-0.0001028	-2.472e-05	-6.816e-05
s__Rahnella_sp._18049	2.593e-06	6.351e-06	0.0001231	0.0001442	0.02628	0.6167	-0.0002244	-1.787e-05	-0.0001205
s__Parcubacteria_group_bacterium_GW2011_GWF2_50_9	0.0001101	0.000202	8.922e-06	1.827e-05	0.02777	0.6167	4.978e-06	0.0002674	0.0001012
s__Nitrospirae_bacterium_GWC1_57_7	0.0001224	8.097e-05	2.367e-05	5.403e-05	0.02777	0.6167	2.559e-05	0.0001726	9.873e-05
s__Desertihabitans_aurantiacus	8.588e-05	0.0001137	7.81e-06	1.317e-05	0.02777	0.6167	8.201e-06	0.0001658	7.808e-05
s__Mesotoga_sp._SC_4PWA21	6.753e-05	8.589e-05	1.232e-05	2.65e-05	0.02777	0.6167	-7.373e-06	0.0001272	5.52e-05
s__Burkholderia_sp._lig30	4.962e-05	5.252e-05	8.929e-06	1.827e-05	0.02777	0.6167	4.653e-06	8.345e-05	4.068e-05
s__Pseudomonas_sp._IzPS43_3003	4.193e-05	2.304e-05	1.167e-05	1.83e-05	0.02777	0.6167	9.998e-06	5.246e-05	3.026e-05
s__Caldilineaceae_bacterium	3.407e-05	2.993e-05	4.152e-06	6.96e-06	0.02777	0.6167	1.027e-05	5.349e-05	2.992e-05
s__Kosakonia_oryzendophytica	3.609e-05	3.425e-05	6.867e-06	1.272e-05	0.02777	0.6167	6.653e-06	5.857e-05	2.922e-05
s__Agarivorans_sp._Toyoura001	3.286e-05	3.073e-05	5.117e-06	9.232e-06	0.02777	0.6167	6.103e-06	5.476e-05	2.775e-05
s__uncultured_marine_bacterium_PPT_M1	2.876e-05	3.145e-05	2.764e-06	4.282e-06	0.02777	0.6167	5.654e-06	5.2e-05	2.6e-05
s__Loktanella_sp._S4079	2.634e-06	4.081e-06	2.152e-05	1.828e-05	0.02777	0.6167	-3.262e-05	-6.45e-06	-1.889e-05
s__Roseovarius_salinarum	2.826e-06	4.383e-06	2.443e-05	2.202e-05	0.02777	0.6167	-3.797e-05	-6.747e-06	-2.16e-05
s__Abiotrophia_sp._HMSC24B09	4.228e-06	7.248e-06	3.06e-05	2.884e-05	0.02777	0.6167	-4.9e-05	-5.834e-06	-2.637e-05
s__Bacteroidetes_bacterium_24-39-8	9.194e-06	1.592e-05	3.615e-05	1.828e-05	0.02777	0.6167	-4.533e-05	-7.973e-06	-2.696e-05
s__Sphingomonas_sp._UNC305MFCol5.2	1.176e-05	2.474e-05	3.958e-05	2.874e-05	0.02777	0.6167	-5.349e-05	5.374e-07	-2.782e-05
s__Clostridiales_bacterium_VE202-08	7.939e-06	1.554e-05	3.804e-05	2.504e-05	0.02777	0.6167	-5.158e-05	-6.624e-06	-3.01e-05
s__candidate_division_TM6_bacterium_GW2011_GWF2_28_16	7.983e-06	1.605e-05	3.915e-05	2.787e-05	0.02777	0.6167	-5.438e-05	-7.599e-06	-3.116e-05
s__Methylobacterium_oxalidis	9.365e-06	1.596e-05	5.194e-05	3.157e-05	0.02777	0.6167	-6.58e-05	-1.787e-05	-4.258e-05
s__Viridibacillus_arvi	1.291e-05	1.999e-05	6.22e-05	2.575e-05	0.02777	0.6167	-7.262e-05	-2.592e-05	-4.93e-05
s__Solemya_elarraichensis_gill_symbiont	5.166e-06	8.003e-06	6.469e-05	0.0001017	0.02777	0.6167	-0.0001437	-6.123e-06	-5.952e-05
s__Aureimonas_sp._Leaf324	1.43e-05	2.781e-05	8.333e-05	5.685e-05	0.02777	0.6167	-0.0001149	-2.339e-05	-6.903e-05
s__Hahellaceae_bacterium	7.965e-06	1.234e-05	8.441e-05	0.0001269	0.02777	0.6167	-0.0001788	-1.169e-05	-7.645e-05
s__unclassified_g__Ensifer	0	0	5.562e-06	4.361e-06	0.02844	0.6167	-8.434e-06	-1.594e-06	-5.563e-06
s__Streptomyces_sp._CdTB01	0	0	6.711e-06	5.989e-06	0.02844	0.6167	-1.072e-05	-2.687e-06	-6.712e-06
s__uncultured_bacterium_DCM004Kan06	0	0	6.769e-06	6.187e-06	0.02844	0.6167	-1.098e-05	-2.623e-06	-6.769e-06
s__Alphaproteobacteria_bacterium_MarineAlpha6_Bin5	0	0	6.975e-06	6.27e-06	0.02844	0.6167	-1.132e-05	-2.629e-06	-6.976e-06
s__Sphingobium_estronivorans	0	0	7.937e-06	6.949e-06	0.02844	0.6167	-1.308e-05	-2.764e-06	-7.937e-06
s__Candidatus_Saccharibacteria_bacterium_RIFCSPLOWO2_02_FULL_46_7	0	0	8.13e-06	6.963e-06	0.02844	0.6167	-1.32e-05	-2.623e-06	-8.13e-06
s__Herbiconiux_sp.	0	0	8.237e-06	7.245e-06	0.02844	0.6167	-1.35e-05	-2.863e-06	-8.238e-06
s__Rothia_kristinae	0	0	8.312e-06	7.276e-06	0.02844	0.6167	-1.356e-05	-2.777e-06	-8.313e-06
s__Parcubacteria_group_bacterium_GW2011_GWA2_38_13	0	0	8.64e-06	8.025e-06	0.02844	0.6167	-1.45e-05	-2.7e-06	-8.639e-06
s__Chloroflexi_bacterium_RBG_16_58_14	0	0	9.425e-06	8.939e-06	0.02844	0.6167	-1.587e-05	-2.983e-06	-9.424e-06
s__Streptomyces_radiopugnans	0	0	9.63e-06	7.88e-06	0.02844	0.6167	-1.52e-05	-4.218e-06	-9.631e-06
s__Dickeya_sp._ZYY5	0	0	9.738e-06	8.333e-06	0.02844	0.6167	-1.546e-05	-3.188e-06	-9.737e-06
s__Acidisphaera_sp._L21	0	0	1.043e-05	1.055e-05	0.02844	0.6167	-1.824e-05	-2.751e-06	-1.043e-05
s__Nitrospirae_bacterium_CG_4_8_14_3_um_filter_50_41	0	0	1.051e-05	1.184e-05	0.02844	0.6167	-1.991e-05	-2.7e-06	-1.051e-05
s__Rickettsiales_endosymbiont_of_Trichoplax_sp._H2	0	0	1.071e-05	9.856e-06	0.02844	0.6167	-1.777e-05	-4.012e-06	-1.071e-05
s__[Microbacterium]_sp._SLBN-1	0	0	1.08e-05	9.905e-06	0.02844	0.6167	-1.804e-05	-3.999e-06	-1.08e-05
s__Lysobacter_daejeonensis	0	0	1.163e-05	1.238e-05	0.02844	0.6167	-2.127e-05	-2.687e-06	-1.164e-05
s__Corynebacterium_mucifaciens	0	0	1.183e-05	1.434e-05	0.02844	0.6167	-2.32e-05	-2.776e-06	-1.183e-05
s__Streptococcus_sp._HMSC066F01	0	0	1.196e-05	1.468e-05	0.02844	0.6167	-2.368e-05	-2.764e-06	-1.196e-05
s__Alcanivorax_dieselolei	0	0	1.205e-05	1.798e-05	0.02844	0.6167	-2.792e-05	-2.687e-06	-1.205e-05
s__Rhizobium_sp._NFR07	0	0	1.225e-05	1.367e-05	0.02844	0.6167	-2.198e-05	-2.58e-06	-1.225e-05
s__Pseudomonas_sp._382	0	0	1.25e-05	1.241e-05	0.02844	0.6167	-2.201e-05	-4.218e-06	-1.25e-05
s__Candidatus_Saccharibacteria_bacterium_RIFCSPHIGHO2_12_FULL_49_19	0	0	1.282e-05	1.578e-05	0.02844	0.6167	-2.539e-05	-2.687e-06	-1.282e-05
s__Cyanobacteria_bacterium_UBA11148	0	0	1.323e-05	1.477e-05	0.02844	0.6167	-2.515e-05	-2.752e-06	-1.324e-05
s__Streptomyces_sp._NRRL_B-24484	0	0	1.38e-05	1.793e-05	0.02844	0.6167	-2.822e-05	-2.7e-06	-1.38e-05
s__Pseudomonas_sp._HMWF021	0	0	1.386e-05	1.79e-05	0.02844	0.6167	-2.966e-05	-2.764e-06	-1.386e-05
s__Omnitrophica_WOR_2_bacterium_GWA2_53_43	0	0	1.464e-05	2.075e-05	0.02844	0.6167	-3.163e-05	-3.954e-06	-1.464e-05
s__Collinsella_sp._AF19-7AC	0	0	1.468e-05	2.069e-05	0.02844	0.6167	-3.177e-05	-2.637e-06	-1.468e-05
s__unclassified_g__Macrococcus	0	0	1.48e-05	2.165e-05	0.02844	0.6167	-3.14e-05	-2.7e-06	-1.48e-05
s__Chloroflexi_bacterium_RBG_16_47_49	0	0	1.562e-05	1.871e-05	0.02844	0.6167	-3.096e-05	-2.776e-06	-1.562e-05
s__Rheinheimera_sp._LHK132	0	0	1.69e-05	2.176e-05	0.02844	0.6167	-3.553e-05	-4.126e-06	-1.69e-05
s__Streptomyces_sp._Ag82_G5-5	0	0	1.735e-05	1.737e-05	0.02844	0.6167	-2.983e-05	-5.074e-06	-1.735e-05
s__Isoptericola_sp._CFH_91151	0	0	1.772e-05	2.51e-05	0.02844	0.6167	-3.841e-05	-3.805e-06	-1.772e-05
s__Providencia_sp._wls1921	0	0	2.098e-05	2.242e-05	0.02844	0.6167	-3.851e-05	-5.553e-06	-2.099e-05
s__Amnibacterium_kyonggiense	0	0	2.102e-05	3.644e-05	0.02844	0.6167	-5.122e-05	-2.644e-06	-2.102e-05
s__Vibrio_sp._V33_P6A3T137	0	0	2.158e-05	2.297e-05	0.02844	0.6167	-3.97e-05	-6.514e-06	-2.158e-05
s__Cyanobacteria_bacterium_13_1_20CM_4_61_6	0	0	2.171e-05	2.681e-05	0.02844	0.6167	-4.274e-05	-5.123e-06	-2.171e-05
s__Methyloprofundus_sedimenti	0	0	2.174e-05	2.656e-05	0.02844	0.6167	-4.174e-05	-4.02e-06	-2.174e-05
s__bacterium_HR13	0	0	2.202e-05	2.616e-05	0.02844	0.6167	-4.276e-05	-5.725e-06	-2.202e-05
s__Candidatus_Vogelbacteria_bacterium_CG10_big_fil_rev_8_21_14_0_10_45_14	0	0	2.219e-05	3.324e-05	0.02844	0.6167	-4.951e-05	-2.776e-06	-2.219e-05
s__Rothia_sp._HMSC065C12	0	0	2.235e-05	3.26e-05	0.02844	0.6167	-4.827e-05	-4.045e-06	-2.235e-05
s__Xanthomonas_fragariae	0	0	2.278e-05	4.08e-05	0.02844	0.6167	-5.645e-05	-2.706e-06	-2.278e-05
s__Sphingomonas_sp._Leaf62	0	0	2.305e-05	2.637e-05	0.02844	0.6167	-4.4e-05	-5.33e-06	-2.305e-05
s__Enterobacter_sp._CC120223-11	0	0	2.381e-05	2.563e-05	0.02844	0.6167	-4.222e-05	-5.553e-06	-2.382e-05
s__Roseburia_sp._AF25-15LB	0	0	2.429e-05	2.339e-05	0.02844	0.6167	-4.11e-05	-7.697e-06	-2.429e-05
s__Spiroplasma_taiwanense	0	0	2.449e-05	4.437e-05	0.02844	0.6167	-6.124e-05	-2.706e-06	-2.449e-05
s__Luteimonas_mephitis	0	0	2.464e-05	3.215e-05	0.02844	0.6167	-4.921e-05	-2.97e-06	-2.464e-05
s__Parcubacteria_group_bacterium_Gr01-1014_30	0	0	2.663e-05	3.106e-05	0.02844	0.6167	-5.029e-05	-5.251e-06	-2.662e-05
s__Pasteurellaceae_bacterium_Phil11	0	0	2.698e-05	4.198e-05	0.02844	0.6167	-6.24e-05	-4.457e-06	-2.697e-05
s__Candidatus_Komeilibacteria_bacterium_CG10_big_fil_rev_8_21_14_0_10_36_65	0	0	2.841e-05	3.514e-05	0.02844	0.6167	-5.464e-05	-4.14e-06	-2.841e-05
s__Saccharibacter_floricola	0	0	3.006e-05	3.213e-05	0.02844	0.6167	-5.511e-05	-7.32e-06	-3.006e-05
s__Synechococcus_sp._CB0205	0	0	3.088e-05	4.344e-05	0.02844	0.6167	-6.637e-05	-5.553e-06	-3.088e-05
s__Hoeflea_sp._EC-HK425	0	0	3.093e-05	5.481e-05	0.02844	0.6167	-7.718e-05	-4.14e-06	-3.093e-05
s__Roseovarius_sp.	0	0	3.427e-05	4.874e-05	0.02844	0.6167	-7.254e-05	-2.751e-06	-3.427e-05
s__Legionella_nagasakiensis	0	0	3.498e-05	2.885e-05	0.02844	0.6167	-5.511e-05	-1.376e-05	-3.498e-05
s__Streptococcus_sp._HMSC074B11	0	0	3.508e-05	6.461e-05	0.02844	0.6167	-8.876e-05	-2.764e-06	-3.508e-05
s__Janthinobacterium_sp._35	0	0	3.657e-05	4.567e-05	0.02844	0.6167	-7.167e-05	-5.721e-06	-3.656e-05
s__Pseudomonas_sp._MYb187	0	0	3.668e-05	4.812e-05	0.02844	0.6167	-7.32e-05	-6.77e-06	-3.668e-05
s__Candidatus_Woesebacteria_bacterium_RBG_16_34_12	0	0	3.826e-05	4.884e-05	0.02844	0.6167	-7.896e-05	-7.647e-06	-3.826e-05
s__Deltaproteobacteria_bacterium_CG_4_10_14_0_8_um_filter_43_12	0	0	4.032e-05	7.902e-05	0.02844	0.6167	-0.000106	-4.063e-06	-4.032e-05
s__Nocardiopsis_sp._TNDT3	0	0	4.038e-05	6.321e-05	0.02844	0.6167	-8.906e-05	-6.462e-06	-4.037e-05
s__Chloroflexi_bacterium_RBG_13_46_9	0	0	4.056e-05	4.741e-05	0.02844	0.6167	-7.82e-05	-1.206e-05	-4.057e-05
s__Parcubacteria_group_bacterium_ADurb.Bin305	0	0	4.232e-05	9.114e-05	0.02844	0.6167	-0.0001182	-2.751e-06	-4.232e-05
s__Novosphingobium_sp._17-62-9	0	0	4.483e-05	6.172e-05	0.02844	0.6167	-9.641e-05	-9.68e-06	-4.483e-05
s__Oleiagrimonas_soli	0	0	4.976e-05	6.266e-05	0.02844	0.6167	-0.0001021	-1.237e-05	-4.976e-05
s__Sphingomonas_sp._YR710	0	0	5.024e-05	7.454e-05	0.02844	0.6167	-0.0001131	-8.328e-06	-5.024e-05
s__Ochrobactrum_haematophilum	0	0	5.043e-05	8.04e-05	0.02844	0.6167	-0.0001164	-6.095e-06	-5.042e-05
s__Acetobacter_senegalensis	0	0	5.661e-05	8.358e-05	0.02844	0.6167	-0.0001274	-8.692e-06	-5.661e-05
s__Flavobacterium_sp._YO12	0	0	5.828e-05	0.0001126	0.02844	0.6167	-0.0001513	-5.375e-06	-5.828e-05
s__Francisella_sp._SYW-2	0	0	7.231e-05	0.0001115	0.02844	0.6167	-0.0001609	-2.97e-06	-7.23e-05
s__Herbaspirillum_sp._GW103	0	0	9.62e-05	0.0001888	0.02844	0.6167	-0.0002529	-5.503e-06	-9.621e-05
s__alpha_proteobacterium_IMCC14465	0	0	0.0001049	0.0002048	0.02844	0.6167	-0.0002776	-5.965e-06	-0.0001049
s__Exiguobacterium_sp._SH31	0	0	0.0001072	0.0001683	0.02844	0.6167	-0.0002508	-1.527e-05	-0.0001072
s__Streptomyces_sp._NRRL_S-813	0	0	0.0001132	0.00026	0.02844	0.6167	-0.0003277	-2.776e-06	-0.0001132
s__Myxococcus_sp._AM401	0.0001063	8.804e-05	1.891e-05	2.47e-05	0.02948	0.6167	2.581e-05	0.0001524	8.741e-05
s__Pseudomonas_sp._B26(2017)	9.945e-05	0.0001401	1.475e-05	1.823e-05	0.02948	0.6167	1.469e-05	0.0002034	8.469e-05
s__Haloactinobacterium_sp._LNNU_22110	8.7e-05	5.193e-05	1.928e-05	3.59e-05	0.02948	0.6167	2.006e-05	0.0001125	6.772e-05
s__Streptomyces_corynorhini	7.376e-05	8.844e-05	1.048e-05	1.556e-05	0.02948	0.6167	1.038e-05	0.000141	6.329e-05
s__Pectobacterium_peruviense	4.31e-05	4.147e-05	6.796e-06	8.134e-06	0.02948	0.6167	1.126e-05	7.057e-05	3.63e-05
s__Pseudomonas_sp._Irchel_3A18	3.812e-05	3.639e-05	7.032e-06	9.693e-06	0.02948	0.6167	8.514e-06	6.214e-05	3.109e-05
s__Tetrasphaera_duodecadis	3.701e-05	2.439e-05	8.132e-06	1.279e-05	0.02948	0.6167	9.185e-06	4.857e-05	2.887e-05
s__Mycoplasma_mustelae	6.542e-06	7.738e-06	3.166e-05	2.799e-05	0.02948	0.6167	-5.006e-05	-6.851e-06	-2.512e-05
s__Campylobacter_sp._RM8835	1.165e-05	1.535e-05	6.24e-05	3.605e-05	0.02948	0.6167	-7.825e-05	-2.052e-05	-5.075e-05
s__Acetothermia_bacterium_64_32	1.697e-05	2.709e-05	7.276e-05	3.626e-05	0.02948	0.6167	-8.868e-05	-2.248e-05	-5.58e-05
s__Acidovorax_sp._SLBN-42	8.136e-06	1.021e-05	7.515e-05	0.0001107	0.02948	0.6167	-0.0001602	-1.117e-05	-6.702e-05
s__Candidatus_Kerfeldbacteria_bacterium_CG15_BIG_FIL_POST_REV_8_21_14_020_45_12	2.723e-05	4.272e-05	0.0001003	5.425e-05	0.02948	0.6167	-0.000122	-2.079e-05	-7.303e-05
s__Tenacibaculum_soleae	9.329e-06	1.301e-05	9.19e-05	7.359e-05	0.02948	0.6167	-0.0001351	-2.594e-05	-8.257e-05
s__Bacillus_sp._CX253	1.695e-05	3.045e-05	0.0001051	9.174e-05	0.02948	0.6167	-0.0001572	-1.956e-05	-8.816e-05
s__Massilia_alkalitolerans	4.276e-05	9.71e-05	0.0001336	0.0001285	0.02948	0.6167	-0.0002127	3.473e-05	-9.085e-05
s__Gluconobacter_albidus	1.188e-05	1.57e-05	0.0001186	0.0001466	0.02948	0.6167	-0.0002226	-1.363e-05	-0.0001067
s__Conexibacter_woesei	1.095e-05	1.338e-05	0.0001445	0.0001348	0.02948	0.6167	-0.0002409	-4.062e-05	-0.0001335
s__Phaeobacter_sp._HF9A	4.993e-05	7.2e-05	0.0001913	0.0001025	0.02948	0.6167	-0.0002354	-4.464e-05	-0.0001414
s__Aquirufa_nivalisilvae	0.0004165	0.0003238	5.226e-05	4.993e-05	0.03035	0.6167	0.0001402	0.0006055	0.0003642
s__Parcubacteria_group_bacterium_ADurb.Bin326	0.0001589	0.0001127	2.795e-05	3.861e-05	0.03035	0.6167	4.035e-05	0.0002156	0.0001309
s__candidate_division_WOR-1_bacterium_RIFOXYA2_FULL_51_19	0.000125	6.685e-05	3.024e-05	2.528e-05	0.03035	0.6167	4.374e-05	0.0001501	9.48e-05
s__Myxococcales_bacterium_68-20	8.894e-05	4.105e-05	3.286e-05	3.389e-05	0.03035	0.6167	1.485e-05	9.207e-05	5.609e-05
s__Nocardioides_humi	6.041e-05	3.976e-05	7.866e-06	6.928e-06	0.03035	0.6167	2.642e-05	8.486e-05	5.255e-05
s__Oleibacter_marinus	6.515e-05	3.818e-05	1.691e-05	1.434e-05	0.03035	0.6167	1.7e-05	7.837e-05	4.823e-05
s__Lactobacillus_heilongjiangensis	5.146e-05	6.795e-05	8.758e-06	1.052e-05	0.03035	0.6167	6.749e-06	9.765e-05	4.27e-05
s__Pediococcus_cellicola	5.393e-05	3.491e-05	1.326e-05	1.478e-05	0.03035	0.6167	1.415e-05	6.823e-05	4.067e-05
s__Dehalobacter_sp._DCA	4.146e-05	1.625e-05	1.398e-05	1.325e-05	0.03035	0.6167	1.187e-05	4.184e-05	2.749e-05
s__Candidatus_Andersenbacteria_bacterium_RIFCSPHIGHO2_12_FULL_45_11b	2.134e-05	1.351e-05	6.592e-06	5.958e-06	0.03035	0.6167	5.418e-06	2.641e-05	1.475e-05
s__Phyllobacterium_sophorae	9.291e-06	1.141e-05	2.377e-05	9.837e-06	0.03035	0.6167	-2.462e-05	-2.426e-06	-1.448e-05
s__Salinicoccus_kekensis	9.52e-06	8.134e-06	3.59e-05	2.058e-05	0.03035	0.6167	-4.202e-05	-1.053e-05	-2.638e-05
s__Massilia_umbonata	1.698e-05	1.799e-05	6.063e-05	3.546e-05	0.03035	0.6167	-7.395e-05	-1.153e-05	-4.365e-05
s__Nitrincola_schmidtii	1.307e-05	1.451e-05	6.234e-05	5.995e-05	0.03035	0.6167	-9.385e-05	-9.117e-06	-4.927e-05
s__Photobacterium_lutimaris	1.984e-05	2.049e-05	7.463e-05	5.781e-05	0.03035	0.6167	-0.0001044	-1.665e-05	-5.48e-05
s__Caballeronia_pedi	2.274e-05	1.959e-05	7.88e-05	4.036e-05	0.03035	0.6167	-8.905e-05	-2.058e-05	-5.606e-05
s__Olleya_sp._VCSA23	2.052e-05	2.123e-05	7.801e-05	6.05e-05	0.03035	0.6167	-0.0001067	-1.402e-05	-5.75e-05
s__Dictyobacter_aurantiacus	2.261e-05	2.967e-05	8.102e-05	4.069e-05	0.03035	0.6167	-9.386e-05	-2.368e-05	-5.841e-05
s__Paraburkholderia_eburnea	2.501e-05	3.825e-05	8.412e-05	4.832e-05	0.03035	0.6167	-0.0001033	-1.493e-05	-5.91e-05
s__Anaerolineaceae_bacterium_4572_32.1	1.732e-05	2.085e-05	8.143e-05	5.725e-05	0.03035	0.6167	-0.0001081	-2.249e-05	-6.411e-05
s__Cellulomonas_aerilata	1.962e-05	2.525e-05	8.478e-05	7.367e-05	0.03035	0.6167	-0.0001285	-1.663e-05	-6.516e-05
s__Paraoerskovia_marina	2.213e-05	2.928e-05	9.265e-05	8.1e-05	0.03035	0.6167	-0.000141	-1.141e-05	-7.053e-05
s__Lactobacillus_ozensis	1.863e-05	1.773e-05	0.000102	6.791e-05	0.03035	0.6167	-0.0001356	-3.444e-05	-8.34e-05
s__Mumia_flava	3.076e-05	3.671e-05	0.000148	0.000184	0.03035	0.6167	-0.0002604	-1.124e-05	-0.0001173
s__Halomonas_alimentaria	9.668e-06	1.005e-05	0.0001289	0.0001749	0.03035	0.6167	-0.0002568	-1.048e-05	-0.0001193
s__Butyrivibrio_sp._AE2032	0.4563	0.1802	0.2675	0.05335	0.03064	0.6167	0.05992	0.3358	0.1888
s__Marinilabiliales_bacterium	0.2359	0.1999	0.0561	0.04104	0.03064	0.6167	0.05618	0.3415	0.1798
s__Ruminococcaceae_bacterium_AB4001	0.283	0.1067	0.1638	0.03638	0.03064	0.6167	0.03287	0.2037	0.1192
s__Ruminococcaceae_bacterium_R-25	0.1325	0.06864	0.05525	0.008266	0.03064	0.6167	0.03015	0.1296	0.07725
s__unclassified_g__Fibrobacter	0.1124	0.08483	0.03528	0.00605	0.03064	0.6167	0.02752	0.1469	0.0771
s__Lachnospiraceae_bacterium_NE2001	0.1263	0.05281	0.07846	0.0133	0.03064	0.6167	0.01067	0.09273	0.04781
s__Eubacterium_ruminantium	0.1461	0.04755	0.1048	0.01664	0.03064	0.6167	0.01061	0.08139	0.04138
s__Ruminococcus_sp._CAG:563	0.05944	0.02171	0.03023	0.009124	0.03064	0.6167	0.01313	0.04644	0.0292
s__Acholeplasmataceae_bacterium	0.07051	0.02049	0.04842	0.01027	0.03064	0.6167	0.006666	0.04134	0.0221
s__Lachnospiraceae_bacterium_NK3A20	0.04967	0.01356	0.03144	0.003637	0.03064	0.6167	0.007895	0.02857	0.01823
s__Lachnospiraceae_bacterium_YSB2008	0.05471	0.01037	0.04022	0.004308	0.03064	0.6167	0.005853	0.02302	0.01449
s__Lachnospiraceae_bacterium_MD329	0.02113	0.01213	0.007539	0.004264	0.03064	0.6167	0.004476	0.02296	0.01359
s__Galactobacillus_timonensis	0.03014	0.01255	0.01837	0.00748	0.03064	0.6167	0.0009715	0.02334	0.01176
s__Deltaproteobacteria_bacterium	0.03443	0.008592	0.02401	0.003847	0.03064	0.6167	0.004631	0.0175	0.01042
s__Deltaproteobacteria_bacterium_CG2_30_63_29	0.009653	0.006836	0.002	0.002052	0.03064	0.6167	0.00265	0.01296	0.007653
s__Fibrobacter_sp._UWB13	0.013	0.006198	0.00764	0.001897	0.03064	0.6167	0.001178	0.01044	0.005366
s__Williamwhitmania_taraxaci	0.005826	0.003658	0.002275	0.0006376	0.03064	0.6167	0.0009432	0.006346	0.003551
s__Butyrivibrio_sp._INlla16	0.02059	0.003361	0.01711	0.001765	0.03064	0.6167	0.001008	0.00643	0.003483
s__Marinifilum_sp._JC070	0.004892	0.002768	0.001596	0.0003391	0.03064	0.6167	0.001337	0.00546	0.003296
s__Firmicutes_bacterium_AF36-3BH	0.007865	0.003154	0.004619	0.00156	0.03064	0.6167	0.000905	0.006027	0.003246
s__Deltaproteobacteria_bacterium_CG_4_9_14_3_um_filter_63_12	0.004001	0.002619	0.0008148	0.0008761	0.03064	0.6167	0.001222	0.0053	0.003186
s__unclassified_o__Victivallales	0.01027	0.002796	0.007262	0.002245	0.03064	0.6167	0.0004654	0.005606	0.003013
s__Epulopiscium_sp.	0.01606	0.002118	0.01309	0.001419	0.03064	0.6167	0.001242	0.005117	0.002972
s__Lachnospira_eligens	0.0175	0.002258	0.01461	0.001182	0.03064	0.6167	0.00107	0.00478	0.002895
s__Lachnoclostridium_sp._An76	0.01367	0.002667	0.011	0.0008593	0.03064	0.6167	0.0009349	0.00477	0.00268
s__Pontibacter_sp._BT327	0.002458	0.001825	0.0004386	0.0001834	0.03064	0.6167	0.0007292	0.003436	0.002019
s__unclassified_g__Coprococcus	0.0102	0.001109	0.008238	0.001103	0.03064	0.6167	0.000848	0.003233	0.001962
s__Blautia_faecicola	0.005217	0.001643	0.003265	0.0007647	0.03064	0.6167	0.0006586	0.00327	0.001952
s__Mucilaginibacter_sp._F01003	0.002805	0.001943	0.0009331	0.0003983	0.03064	0.6167	0.0005221	0.003382	0.001872
s__Thiothrix_lacustris	0.002297	0.002538	0.0005169	0.0005682	0.03064	0.6167	0.0003393	0.003928	0.001781
s__Sphingobacterium_mizutaii	0.001859	0.002105	0.0002144	0.0001048	0.03064	0.6167	0.0002065	0.003134	0.001644
s__Clostridium_sp._WCA-389-WT-23D1	0.008276	0.001043	0.006733	0.0009126	0.03064	0.6167	0.0005491	0.00251	0.001544
s__Clostridium_sp._Marseille-P3244	0.006323	0.001206	0.004831	0.0005598	0.03064	0.6167	0.0005312	0.002427	0.001492
s__Gemmataceae_bacterium	0.004226	0.0008031	0.002804	0.0006914	0.03064	0.6167	0.000659	0.002183	0.001422
s__Izhakiella_australiensis	0.001454	0.001543	7.621e-05	5.969e-05	0.03064	0.6167	0.0003244	0.00251	0.001377
s__Candidatus_Marinimicrobia_bacterium_CG1_02_48_14	0.001416	0.001867	5.515e-05	7.056e-05	0.03064	0.6167	0.0001588	0.002854	0.001361
s__bacterium_1XD8-92	0.006726	0.001147	0.005546	0.0008898	0.03064	0.6167	0.0001343	0.002254	0.00118
s__Shuttleworthia_satelles	0.004177	0.0007423	0.003144	0.0005269	0.03064	0.6167	0.0003751	0.00166	0.001034
s__Flavobacterium_sp._BFFFF1	0.001286	0.0009997	0.0003312	0.0002671	0.03064	0.6167	0.0003003	0.001893	0.0009549
s__Adlercreutzia_sp._Marseille-P7992	0.001957	0.0008922	0.001062	0.0003252	0.03064	0.6167	0.0002454	0.001632	0.0008943
s__Clostridium_sp._AM42-36	0.003034	0.0009509	0.00214	0.0002548	0.03064	0.6167	0.000263	0.001644	0.0008942
s__Sphingobacterium_alkalisoli	0.001229	0.0008492	0.0003764	0.0001454	0.03064	0.6167	0.0002211	0.001518	0.0008529
s__Lactococcus_sp.	0.002187	0.0006067	0.001367	0.0003231	0.03064	0.6167	0.0003087	0.00137	0.0008202
s__Paenibacillus_contaminans	0.001946	0.0006957	0.001156	0.0002372	0.03064	0.6167	0.0003003	0.001334	0.0007899
s__Ancylomarina_sp._16SWW_S1-10-2	0.001805	0.0006232	0.001035	0.0001785	0.03064	0.6167	0.0003496	0.001258	0.0007695
s__Firmicutes_bacterium_AM10-47	0.00226	0.0008556	0.001506	0.0002634	0.03064	0.6167	0.0002258	0.001441	0.0007542
s__Flavobacteria_bacterium_BBFL7	0.001016	0.001054	0.0002867	0.0001867	0.03064	0.6167	9.622e-05	0.001673	0.0007297
s__Ruminococcus_sp._OM04-4AA	0.001189	0.0004419	0.0006504	0.0001285	0.03064	0.6167	0.0002043	0.0009107	0.0005384
s__Sebaldella_termitidis	0.001162	0.0004512	0.000629	0.0001612	0.03064	0.6167	0.0001834	0.0008663	0.0005326
s__Clostridium_disporicum	0.002178	0.0001919	0.001668	0.0003861	0.03064	0.6167	0.0001898	0.0008212	0.00051
s__Chitinophaga_sp._Cy-1792	0.001124	0.0002278	0.0006394	0.0003283	0.03064	0.6167	0.0001798	0.0007742	0.0004843
s__Erysipelotrichaceae_bacterium_MTC7	0.00197	0.0003844	0.001495	0.0003002	0.03064	0.6167	7.815e-05	0.0008022	0.0004748
s__Chryseobacterium_hispalense	0.0005215	0.0004576	9.138e-05	8.551e-05	0.03064	0.6167	0.0001178	0.0007969	0.0004301
s__Flavobacterium_faecale	0.0005932	0.00042	0.0001802	8.657e-05	0.03064	0.6167	0.0001259	0.0007422	0.000413
s__Blautia_sp._AM47-4	0.0007689	0.0002995	0.0003723	0.0001925	0.03064	0.6167	0.0001276	0.0006595	0.0003966
s__Lachnospiraceae_bacterium_OF11-28	0.001503	0.0003532	0.001109	0.0001749	0.03064	0.6167	9.865e-05	0.0007097	0.0003939
s__Paenibacillus_chondroitinus	0.0007986	0.0002219	0.0004099	0.0002141	0.03064	0.6167	0.0001561	0.0006161	0.0003887
s__Pseudobacter_ginsenosidimutans	0.0007794	0.00039	0.0004063	0.0001317	0.03064	0.6167	8.172e-05	0.000692	0.000373
s__Bifidobacterium_samirii	0.0006819	0.0004977	0.0003151	9.397e-05	0.03064	0.6167	8.752e-05	0.0007821	0.0003668
s__Desulfosporosinus_acididurans	0.0007036	0.0004951	0.0003416	8.136e-05	0.03064	0.6167	8.138e-05	0.0007962	0.000362
s__Clostridium_sp._AM22-11AC	0.001091	0.0002023	0.0007451	0.0002201	0.03064	0.6167	0.0001191	0.0005563	0.0003454
s__Clostridium_isatidis	0.001136	0.0002482	0.0007998	8.42e-05	0.03064	0.6167	0.0001543	0.0005308	0.0003361
s__Desulfosarcina_widdelii	0.0005749	0.0003248	0.0002565	0.0001335	0.03064	0.6167	8.943e-05	0.000603	0.0003185
s__Fuerstia_sp.	0.0006749	0.0002803	0.0003628	0.0001338	0.03064	0.6167	9.289e-05	0.0005489	0.0003121
s__unclassified_g__Mesoflavibacter	0.0003734	0.0003526	6.176e-05	4.517e-05	0.03064	0.6167	7.266e-05	0.0005989	0.0003116
s__Clostridiales_bacterium_GWC2_40_7	0.001154	0.0001769	0.0008594	0.0002196	0.03064	0.6167	8.95e-05	0.0004974	0.0002948
s__Xanthomonas_translucens	0.0003989	0.0003218	0.0001136	7.015e-05	0.03064	0.6167	7.521e-05	0.0005893	0.0002853
s__Candidatus_Uhrbacteria_bacterium	0.0004066	0.0003003	0.0001245	3.925e-05	0.03064	0.6167	9.594e-05	0.0005285	0.0002821
s__Streptococcus_ovuberis	0.0004797	0.0003113	0.000201	8.726e-05	0.03064	0.6167	7.75e-05	0.0005455	0.0002786
s__Listeria_newyorkensis	0.0005013	0.0002061	0.0002432	9.089e-05	0.03064	0.6167	9.313e-05	0.0004286	0.000258
s__Armatimonadetes_bacterium_CG_4_9_14_3_um_filter_58_7	0.0003495	0.0002312	0.0001004	7.292e-05	0.03064	0.6167	7.713e-05	0.0004324	0.0002491
s__Bdellovibrionales_bacterium_RIFOXYB1_FULL_39_21	0.0004711	0.0001769	0.0002327	0.0001884	0.03064	0.6167	5.965e-05	0.000425	0.0002384
s__Actinobacteria_bacterium_HGW-Actinobacteria-6	0.0003278	0.0002675	0.0001001	4.706e-05	0.03064	0.6167	5.428e-05	0.0004292	0.0002277
s__Clostridium_sp._CAG:349_48_7	0.0004861	0.0001792	0.000259	0.0001257	0.03064	0.6167	7.223e-05	0.000391	0.0002271
s__Enhygromyxa_salina	0.000388	0.0002219	0.0001643	7.702e-05	0.03064	0.6167	6.398e-05	0.0004215	0.0002237
s__Clostridiales_bacterium_GWB2_37_7	0.0004339	0.0001585	0.0002297	0.0001694	0.03064	0.6167	4.706e-05	0.000361	0.0002042
s__Bacteroides_sp._HF-5287	0.0003117	0.0001712	0.0001078	6.92e-05	0.03064	0.6167	7.071e-05	0.0003441	0.0002039
s__Pseudofulvimonas_gallinarii	0.0004479	9.112e-05	0.0002555	0.0001102	0.03064	0.6167	9.101e-05	0.000296	0.0001925
s__Bacillus_sp._MM2020_1	0.0002952	0.0001573	0.0001139	5.048e-05	0.03064	0.6167	6.873e-05	0.0003156	0.0001813
s__Desulfotomaculum_profundi	0.000325	0.0001477	0.0001485	6.441e-05	0.03064	0.6167	6.005e-05	0.0003061	0.0001765
s__Rhodobium_orientis	0.0002703	0.0001077	9.626e-05	0.0001001	0.03064	0.6167	6.147e-05	0.0002788	0.0001741
s__Oceanobacillus_sojae	0.0002997	0.0001554	0.0001294	3.937e-05	0.03064	0.6167	6.725e-05	0.0003003	0.0001703
s__Isosphaera_pallida	0.0002807	0.0001279	0.0001118	3.192e-05	0.03064	0.6167	6.999e-05	0.000263	0.0001689
s__Pimelobacter_simplex	0.0002676	0.0001125	0.0001122	8.017e-05	0.03064	0.6167	5.205e-05	0.0002568	0.0001554
s__Paenibacillus_sp._FSL_R7-0333	0.000365	5.684e-05	0.0002198	9.834e-05	0.03064	0.6167	5.573e-05	0.0002205	0.0001452
s__Caldimicrobium_sp.	0.0004503	0.0001137	0.0003081	8.079e-05	0.03064	0.6167	5.313e-05	0.0002594	0.0001423
s__Alicyclobacillus_pomorum	0.000212	0.0001277	7.262e-05	4.799e-05	0.03064	0.6167	4.207e-05	0.0002438	0.0001393
s__Bradymonadales_bacterium_TMQ4	0.0001768	0.0001122	4.283e-05	3.594e-05	0.03064	0.6167	4.757e-05	0.0002212	0.000134
s__Candidatus_Glassbacteria_bacterium_RIFCSPLOWO2_12_FULL_58_11	0.0002396	0.0001151	0.0001086	6.052e-05	0.03064	0.6167	3.784e-05	0.000229	0.0001311
s__Clostridiales_bacterium_VE202-27	0.0003567	9.255e-05	0.0002318	4.354e-05	0.03064	0.6167	5.28e-05	0.0001992	0.0001249
s__Candidatus_Paracaedibacter_acanthamoebae	0.0001707	0.0002063	4.669e-05	7.585e-05	0.03064	0.6167	-1.901e-05	0.0002998	0.000124
s__Reyranella_sp._CPCC_100927	0.0002148	8.413e-05	9.451e-05	6.112e-05	0.03064	0.6167	3.766e-05	0.0001907	0.0001203
s__Pediococcus_acidilactici	0.000294	8.829e-05	0.0001755	8.647e-05	0.03064	0.6167	3.098e-05	0.000207	0.0001185
s__Lutibacter_sp._SM1352	0.0002253	9.831e-05	0.0001069	5.12e-05	0.03064	0.6167	4.038e-05	0.000202	0.0001184
s__Firmicutes_bacterium_HGW-Firmicutes-13	0.0002341	9.116e-05	0.0001175	7.855e-05	0.03064	0.6167	3.153e-05	0.0002026	0.0001166
s__Chloroflexia_bacterium_SDU3-3	0.0002188	7.81e-05	0.0001065	6.149e-05	0.03064	0.6167	3.866e-05	0.0001867	0.0001123
s__Bacillus_sp._FJAT-27231	0.0001326	0.0001188	2.281e-05	2.58e-05	0.03064	0.6167	2.835e-05	0.0002015	0.0001098
s__bacterium_D16-54	0.0001871	8.434e-05	8.004e-05	4.369e-05	0.03064	0.6167	4.22e-05	0.0001782	0.0001071
s__Domibacillus_robiginosus	0.0001331	0.000108	2.83e-05	2.646e-05	0.03064	0.6167	3.122e-05	0.0001874	0.0001049
s__Desulfurobacterium_thermolithotrophum	0.0002746	8.059e-05	0.0001738	5.754e-05	0.03064	0.6167	3.155e-05	0.0001739	0.0001008
s__Acinetobacter_sp._RIT592	0.0001914	0.0001495	9.287e-05	2.238e-05	0.03064	0.6167	1.798e-05	0.0002308	9.859e-05
s__Salinibacter_altiplanensis	0.0001299	7.341e-05	3.259e-05	2.473e-05	0.03064	0.6167	4.157e-05	0.000159	9.734e-05
s__Cohnella_sp._6021052837	0.0005389	5.212e-05	0.0004419	5.328e-05	0.03064	0.6167	4.576e-05	0.0001529	9.696e-05
s__Paenibacillus_sp._OK076	0.000157	7.902e-05	6.098e-05	1.714e-05	0.03064	0.6167	3.547e-05	0.0001514	9.605e-05
s__Flavobacterium_sp._GA093	0.0001281	8.621e-05	3.751e-05	1.383e-05	0.03064	0.6167	3.241e-05	0.0001576	9.063e-05
s__Paenibacillus_xylanivorans	0.000176	0.0001033	8.596e-05	3.694e-05	0.03064	0.6167	2.042e-05	0.0001774	9.007e-05
s__Candidatus_Scalindua_japonica	0.0001229	7.652e-05	3.42e-05	3.38e-05	0.03064	0.6167	2.894e-05	0.000154	8.865e-05
s__Gloeothece_verrucosa	0.0001996	6.941e-05	0.0001119	5.509e-05	0.03064	0.6167	1.958e-05	0.0001489	8.765e-05
s__Spirochaetae_bacterium_HGW-Spirochaetae-9	0.0001449	0.0001151	6.198e-05	2.757e-05	0.03064	0.6167	1.472e-05	0.0001784	8.289e-05
s__unclassified_g__Halanaerobium	0.0001547	7.047e-05	7.735e-05	4.023e-05	0.03064	0.6167	1.774e-05	0.0001347	7.734e-05
s__Sphaerobacteraceae_bacterium	0.0001135	6.194e-05	3.746e-05	3.601e-05	0.03064	0.6167	2.385e-05	0.000131	7.605e-05
s__Chlamydia_suis	0.0001257	8.932e-05	4.99e-05	3.309e-05	0.03064	0.6167	8.718e-06	0.0001481	7.579e-05
s__Halomonas_sp._JSM_104105	0.0001032	7.041e-05	2.75e-05	1.461e-05	0.03064	0.6167	2.311e-05	0.00013	7.574e-05
s__Candidatus_Ryanbacteria_bacterium	0.0001119	7.048e-05	3.757e-05	5.058e-05	0.03064	0.6167	1.526e-05	0.0001337	7.437e-05
s__Thermostaphylospora_chromogena	0.0001559	4.938e-05	8.317e-05	5.197e-05	0.03064	0.6167	2.179e-05	0.000125	7.278e-05
s__Caldanaerovirga_acetigignens	0.000232	2.829e-05	0.0001594	5.257e-05	0.03064	0.6167	2.873e-05	0.0001165	7.263e-05
s__Methylobacterium_nodulans	0.0001118	7.373e-05	3.927e-05	4.479e-05	0.03064	0.6167	7.561e-06	0.0001343	7.249e-05
s__Tessaracoccus_bendigoensis	8.012e-05	6.532e-05	1.624e-05	1.989e-05	0.03064	0.6167	1.627e-05	0.0001161	6.387e-05
s__Halobacillus_dabanensis	8.597e-05	5.675e-05	2.596e-05	1.827e-05	0.03064	0.6167	1.842e-05	0.0001032	6.001e-05
s__Ruminococcus_sp._AM29-26	0.0001886	3.531e-05	0.0001293	4.581e-05	0.03064	0.6167	1.86e-05	0.0001016	5.932e-05
s__Cryptosporangium_phraense	8.441e-05	5.208e-05	2.632e-05	2.058e-05	0.03064	0.6167	2.043e-05	9.7e-05	5.81e-05
s__Candidatus_Saganbacteria_bacterium	0.0001137	4.392e-05	5.989e-05	4.924e-05	0.03064	0.6167	5.331e-06	9.96e-05	5.38e-05
s__Helicobacter_sp._13S00477-4	7.558e-05	3.491e-05	2.34e-05	2.406e-05	0.03064	0.6167	1.995e-05	8.378e-05	5.218e-05
s__Legionella_maceachernii	8.722e-05	3.413e-05	3.926e-05	2.232e-05	0.03064	0.6167	1.845e-05	8.031e-05	4.796e-05
s__unclassified_g__Sphingobium	7.25e-05	4.886e-05	2.5e-05	2.562e-05	0.03064	0.6167	7.897e-06	8.751e-05	4.751e-05
s__Avibacterium_gallinarum	9.247e-05	3.264e-05	4.589e-05	2.386e-05	0.03064	0.6167	1.625e-05	7.305e-05	4.658e-05
s__Nocardia_amamiensis	5.669e-05	6.044e-05	1.235e-05	8.602e-06	0.03064	0.6167	8.626e-06	9.579e-05	4.433e-05
s__uncultured_bacterium_Contigcl_289	6.532e-05	4.492e-05	2.427e-05	1.429e-05	0.03064	0.6167	9.911e-06	7.952e-05	4.105e-05
s__Lachnospiraceae_bacterium_AM48-27BH	5.256e-05	5.025e-05	1.327e-05	1.08e-05	0.03064	0.6167	9.034e-06	8.035e-05	3.929e-05
s__Desulfobacterales_bacterium_C00003104	6.435e-05	3.67e-05	2.541e-05	2.047e-05	0.03064	0.6167	1.093e-05	6.887e-05	3.894e-05
s__Streptomyces_sp._HG99	5.804e-05	2.716e-05	2.408e-05	2.036e-05	0.03064	0.6167	7.01e-06	5.816e-05	3.396e-05
s__Vibrio_renipiscarius	5.55e-05	2.295e-05	2.303e-05	1.455e-05	0.03064	0.6167	1.156e-05	5.096e-05	3.247e-05
s__Candidatus_Pelagibacter_sp._HTCC7211	4.673e-05	2.332e-05	1.809e-05	1.247e-05	0.03064	0.6167	1.007e-05	4.768e-05	2.864e-05
s__Elusimicrobia_bacterium_CG11_big_fil_rev_8_21_14_0_20_64_6	3.325e-05	1.994e-05	9.639e-06	6.068e-06	0.03064	0.6167	9.255e-06	3.915e-05	2.361e-05
s__Maribacter_vaceletii	3.088e-05	1.848e-05	1.188e-05	8.164e-06	0.03064	0.6167	5.355e-06	3.492e-05	1.9e-05
s__Sphingomonas_carotinifaciens	1.452e-05	1.186e-05	3.354e-05	1.398e-05	0.03064	0.6167	-3.215e-05	-5.526e-06	-1.901e-05
s__Neobacillus_soli	2.148e-05	4.486e-06	5.202e-05	3.158e-05	0.03064	0.6167	-5.5e-05	-8.472e-06	-3.055e-05
s__Brevibacillus_sp._CF112	2.335e-05	2.126e-05	5.658e-05	2.783e-05	0.03064	0.6167	-5.661e-05	-4.762e-06	-3.323e-05
s__Pseudovibrio_sp._Tun.PSC04-5.I4	2.85e-05	3.06e-05	7.447e-05	3.364e-05	0.03064	0.6167	-7.451e-05	-5.239e-06	-4.596e-05
s__Paenibacillus_barcinonensis	2.099e-05	1.716e-05	7.913e-05	5.392e-05	0.03064	0.6167	-0.0001018	-2.082e-05	-5.814e-05
s__unclassified_g__Limnohabitans	3.705e-05	4.602e-05	9.8e-05	4.499e-05	0.03064	0.6167	-0.000107	-1.111e-05	-6.094e-05
s__Bacillus_sp._DSL-17	5.115e-05	6.252e-05	0.0001239	6.783e-05	0.03064	0.6167	-0.0001394	-1.315e-06	-7.269e-05
s__Vibrio_agarivorans	5.835e-05	4.073e-05	0.0001327	5.505e-05	0.03064	0.6167	-0.0001234	-2.201e-05	-7.429e-05
s__Rhodanobacteraceae_bacterium	5.841e-05	4.078e-05	0.0001334	6.295e-05	0.03064	0.6167	-0.0001316	-2.345e-05	-7.501e-05
s__Streptococcus_sp._FDAARGOS_192	2.108e-05	2.468e-05	9.711e-05	0.0001013	0.03064	0.6167	-0.0001587	-1.356e-05	-7.603e-05
s__Lactobacillus_sp._wkB10	5.147e-05	2.614e-05	0.0001294	6.313e-05	0.03064	0.6167	-0.0001295	-2.971e-05	-7.798e-05
s__Bacillus_sp._UMB0899	9.175e-05	4.54e-05	0.0001718	5.198e-05	0.03064	0.6167	-0.0001256	-2.341e-05	-8.002e-05
s__Hydrogenovibrio_crunogenus	2.401e-05	1.289e-05	0.0001043	8.076e-05	0.03064	0.6167	-0.0001471	-2.304e-05	-8.032e-05
s__Candidatus_Aerophobetes_bacterium_ADurb.Bin490	2.245e-05	1.718e-05	0.0001069	7.6e-05	0.03064	0.6167	-0.0001457	-3.187e-05	-8.45e-05
s__Metabacillus_indicus	9.097e-05	4.348e-05	0.0001813	8.303e-05	0.03064	0.6167	-0.0001622	-2.467e-05	-9.033e-05
s__Chryseobacterium_formosense	3.544e-05	3.005e-05	0.0001279	8.187e-05	0.03064	0.6167	-0.0001571	-2.948e-05	-9.246e-05
s__Flavobacterium_sp._HTF	3.533e-05	2.186e-05	0.0001317	0.0001141	0.03064	0.6167	-0.0001967	-2.555e-05	-9.635e-05
s__Thiobacillus_denitrificans	3.824e-05	4.774e-05	0.0001362	0.0001193	0.03064	0.6167	-0.0001912	-1.159e-05	-9.796e-05
s__Acetobacteraceae_bacterium	6.939e-05	4.815e-05	0.0001683	8.059e-05	0.03064	0.6167	-0.0001685	-2.901e-05	-9.894e-05
s__Zeaxanthinibacter_enoshimensis	3.137e-05	3.949e-05	0.0001329	9.696e-05	0.03064	0.6167	-0.0001794	-3.003e-05	-0.0001015
s__Bacillus_sp._THAF10	5.579e-05	4.357e-05	0.0001668	7.683e-05	0.03064	0.6167	-0.0001766	-5.018e-05	-0.000111
s__Carboxydothermus_islandicus	3.904e-05	2.652e-05	0.000151	0.0001093	0.03064	0.6167	-0.0001989	-3.38e-05	-0.0001119
s__Microbacterium_oxydans	4.621e-05	4.643e-05	0.0001681	0.0001022	0.03064	0.6167	-0.0002112	-4.421e-05	-0.0001219
s__Candidatus_Uhrbacteria_bacterium_GW2011_GWF2_46_218	2.915e-05	4.382e-05	0.0001572	0.0001823	0.03064	0.6167	-0.0002773	-1.572e-05	-0.000128
s__Thalassobacillus_devorans	3.941e-05	4.498e-05	0.000171	0.0001139	0.03064	0.6167	-0.0002248	-4.004e-05	-0.0001316
s__Capnocytophaga_sp._oral_taxon_336	5.851e-05	2.893e-05	0.0001962	0.0002033	0.03064	0.6167	-0.0003124	-2.047e-05	-0.0001377
s__Flavobacterium_sp._SG815	0.000165	0.0001013	0.000305	0.0001239	0.03064	0.6167	-0.0002483	-6.67e-06	-0.00014
s__Paraburkholderia_sp._DCY113	3.5e-05	1.602e-05	0.0001782	0.0001901	0.03064	0.6167	-0.0002936	-3.172e-05	-0.0001432
s__Lactobacillus_insicii	9.528e-05	8.919e-05	0.0002393	8.437e-05	0.03064	0.6167	-0.0002371	-5.41e-05	-0.000144
s__Dehalobacter_sp._14DCB1	9.23e-05	5.623e-05	0.000248	0.0001135	0.03064	0.6167	-0.0002407	-6.126e-05	-0.0001557
s__candidate_division_WS6_bacterium_GW2011_GWC1_36_11	0.0001432	0.0001158	0.0003015	6.659e-05	0.03064	0.6167	-0.0002497	-5.953e-05	-0.0001583
s__Paenibacillus_pinisoli	0.0001627	6.009e-05	0.0003359	0.000176	0.03064	0.6167	-0.0003117	-3.862e-05	-0.0001732
s__Hymenobacter_sp._PAMC_26554	7.443e-05	8.304e-05	0.0002559	0.0001286	0.03064	0.6167	-0.0002832	-6.404e-05	-0.0001814
s__Actinomyces_viscosus	8.088e-05	9.495e-05	0.0002733	0.0002396	0.03064	0.6167	-0.0003852	-2.772e-05	-0.0001924
s__Hymenobacter_jejuensis	0.0001554	0.0001074	0.0003515	0.0001773	0.03064	0.6167	-0.0003713	-5.643e-05	-0.0001961
s__Muribaculaceae_bacterium_Isolate-077_(Janvier)	7.686e-05	8.231e-05	0.0002752	0.0002811	0.03064	0.6167	-0.0004433	-1.605e-05	-0.0001984
s__Lactobacillus_casei	0.0001105	5.957e-05	0.0003101	0.0002581	0.03064	0.6167	-0.0004131	-4.02e-05	-0.0001995
s__Puniceicoccales_bacterium_CK1056	0.0001409	0.0001283	0.0003466	0.0002543	0.03064	0.6167	-0.0004281	-9.841e-06	-0.0002056
s__Bacteroides_sp._AM27-13	0.0001648	0.0001217	0.0003708	0.0001267	0.03064	0.6167	-0.0003307	-5.796e-05	-0.000206
s__Flavobacterium_humi	9.416e-05	4.369e-05	0.0003003	0.0001413	0.03064	0.6167	-0.0003172	-9.436e-05	-0.0002062
s__Arthrobacter_sp._PAMC_25486	0.0001113	8.412e-05	0.0003191	0.0001492	0.03064	0.6167	-0.0003292	-8.419e-05	-0.0002078
s__Paenibacillus_sp.	0.0001076	6.257e-05	0.0003179	0.0001483	0.03064	0.6167	-0.0003296	-9.479e-05	-0.0002103
s__Paenibacillus_kobensis	0.0002717	0.0001058	0.0004895	0.0001531	0.03064	0.6167	-0.0003475	-7.31e-05	-0.0002177
s__Terribacillus_halophilus	0.0001466	0.0001459	0.0003725	0.0001792	0.03064	0.6167	-0.000404	-6.012e-05	-0.0002258
s__Coprobacillus_sp._AF33-1AC	0.0003077	0.0001025	0.0005389	0.0002233	0.03064	0.6167	-0.0004231	-6.145e-05	-0.0002312
s__Ktedonobacter_sp.	0.00017	0.0001449	0.0004114	0.0001516	0.03064	0.6167	-0.0003911	-8.752e-05	-0.0002415
s__Bacillus_sp._FJAT-45350	0.0001762	0.0001441	0.0004196	0.0002035	0.03064	0.6167	-0.0004211	-6.729e-05	-0.0002434
s__Bacteroides_sp._L10-4	8.874e-05	8.985e-05	0.0003408	0.0002055	0.03064	0.6167	-0.0004043	-8.208e-05	-0.0002521
s__Mucilaginibacter_sp._OV119	9.346e-05	5.902e-05	0.0003499	0.0002398	0.03064	0.6167	-0.0004378	-8.72e-05	-0.0002564
s__Algibacter_alginicilyticus	0.000597	0.0001621	0.0008601	0.000176	0.03064	0.6167	-0.0004412	-8.93e-05	-0.0002631
s__Candidatus_Cryosericum_odellii	0.0002394	0.0001803	0.0005046	0.0002385	0.03064	0.6167	-0.0004921	-2.456e-05	-0.0002651
s__Dyadobacter_psychrophilus	0.0002074	9.163e-05	0.0004914	0.0002778	0.03064	0.6167	-0.0005001	-8.66e-05	-0.000284
s__Flavobacterium_endophyticum	0.0001831	9.11e-05	0.0005102	0.0004692	0.03064	0.6167	-0.0007165	-5.287e-05	-0.000327
s__Runella_limosa	0.0003197	0.000121	0.0006514	0.000247	0.03064	0.6167	-0.0005201	-0.0001301	-0.0003317
s__Halomonas_titanicae	0.0002268	0.0001683	0.0005716	0.0002404	0.03064	0.6167	-0.0005478	-0.0001242	-0.0003449
s__Chryseobacterium_sp._6424	0.0001208	9.457e-05	0.0004792	0.0004641	0.03064	0.6167	-0.0007486	-9.426e-05	-0.0003584
s__Aquimarina_longa	0.0001327	0.000121	0.0005124	0.0005718	0.03064	0.6167	-0.000882	-5.386e-05	-0.0003796
s__Helcococcus_sueciensis	0.000737	0.0003098	0.001137	0.0002875	0.03064	0.6167	-0.0007082	-6.757e-05	-0.0003997
s__Yersinia_massiliensis	0.0001063	0.0001695	0.0005091	0.000579	0.03064	0.6167	-0.0009223	-2.504e-05	-0.0004028
s__Pedobacter_panaciterrae	0.0003966	0.0002455	0.0008172	0.0001801	0.03064	0.6167	-0.0006288	-0.0001957	-0.0004206
s__Geothermobacter_sp._EPR-M	0.0002315	0.00014	0.0006576	0.0007729	0.03064	0.6167	-0.001077	4.513e-06	-0.0004261
s__Vaginella_massiliensis	0.0002299	0.0001532	0.0006768	0.0006028	0.03064	0.6167	-0.0009512	-8.168e-05	-0.0004468
s__Muribaculaceae_bacterium_Isolate-039_(Harlan)	0.001183	0.0003255	0.001709	0.000373	0.03064	0.6167	-0.0009194	-0.0001952	-0.0005264
s__Caryophanon_tenue	5.751e-05	3.768e-05	0.0006088	0.00107	0.03064	0.6167	-0.001454	-3.38e-05	-0.0005514
s__Candidatus_Cloacimonetes_bacterium_ADurb.Bin088	0.0006581	0.0003192	0.001232	0.0003784	0.03064	0.6167	-0.0009486	-0.0002092	-0.0005743
s__Psychroflexus_aestuariivivens	0.0003446	0.0001188	0.0009711	0.000559	0.03064	0.6167	-0.001054	-0.0002105	-0.0006265
s__Clostridium_sp._CAG:505	0.001382	0.0005002	0.002019	0.0005315	0.03064	0.6167	-0.001163	-8.834e-05	-0.000637
s__Spirochaetes_bacterium_RBG_13_68_11	0.0005722	0.0003105	0.001221	0.0004351	0.03064	0.6167	-0.000993	-0.0002187	-0.0006484
s__Sphingobacterium_faecium	0.0003444	0.0002171	0.001021	0.0005502	0.03064	0.6167	-0.00113	-0.0002504	-0.0006761
s__Tenacibaculum_dicentrarchi	0.0004242	0.0002335	0.001146	0.0006496	0.03064	0.6167	-0.001284	-0.0002198	-0.0007219
s__Bacteroides_caccae_CAG:21	0.0009136	0.0003278	0.001666	0.0005767	0.03064	0.6167	-0.001238	-0.000295	-0.0007523
s__Alistipes_sp._CAG:29	0.001878	0.0004726	0.002697	0.0005736	0.03064	0.6167	-0.001383	-0.0002877	-0.0008197
s__Clostridia_bacterium_BRH_c25	0.002867	0.0005688	0.003724	0.0008193	0.03064	0.6167	-0.001584	-0.0001337	-0.0008572
s__Chryseobacterium_jeonii	0.0004419	0.0003898	0.001339	0.0009197	0.03064	0.6167	-0.001657	-0.0002019	-0.0008972
s__Flaviaesturariibacter_sp._17J68-15	0.001148	0.000376	0.002072	0.0007056	0.03064	0.6167	-0.00157	-0.000356	-0.0009239
s__Aquimarina_sp._AU58	0.0002379	0.0002063	0.001166	0.001409	0.03064	0.6167	-0.002108	-0.0002054	-0.0009281
s__unclassified_g__Porphyromonas	0.001583	0.0005141	0.002633	0.0009501	0.03064	0.6167	-0.001958	-0.0002625	-0.001051
s__Bacteroidetes_bacterium_GWF2_49_14	0.0004759	0.0003927	0.00154	0.001067	0.03064	0.6167	-0.001917	-0.0003057	-0.001064
s__Syntrophorhabdus_aromaticivorans	0.00199	0.0005724	0.003069	0.00068	0.03064	0.6167	-0.001788	-0.0004545	-0.001079
s__Rothia_mucilaginosa	0.00173	0.0006482	0.002847	0.000608	0.03064	0.6167	-0.001767	-0.0004795	-0.001117
s__Candidatus_Gastranaerophilales_bacterium_HUM_21	0.000523	0.0004635	0.001678	0.001364	0.03064	0.6167	-0.002363	-0.0002935	-0.001155
s__Dysgonomonas_sp._Marseille-P4361	0.00331	0.0009211	0.004661	0.001002	0.03064	0.6167	-0.002356	-0.0003179	-0.00135
s__Bacteroidetes_bacterium_RIFCSPLOWO2_12_FULL_31_6	0.0009385	0.0006174	0.002813	0.001842	0.03064	0.6167	-0.003451	-0.0005513	-0.001875
s__Prevotella_sp._CAG:485	0.006709	0.001298	0.009242	0.001926	0.03064	0.6167	-0.004023	-0.0008526	-0.002533
s__Muribaculaceae_bacterium_Isolate-110_(HZI)	0.009337	0.001003	0.01213	0.002158	0.03064	0.6167	-0.004417	-0.0009306	-0.002795
s__Parabacteroides_sp._AF17-3	0.005096	0.001484	0.008433	0.002903	0.03064	0.6167	-0.005683	-0.00111	-0.003337
s__Bacteroides_sp._CAG:443	0.01527	0.002753	0.01929	0.002838	0.03064	0.6167	-0.006759	-0.0009618	-0.004017
s__Ruminococcaceae_bacterium_AF10-16	0.01852	0.003848	0.024	0.002771	0.03064	0.6167	-0.009065	-0.001788	-0.005483
s__Parabacteroides_sp._Marseille-P3160	0.01592	0.00311	0.02147	0.002543	0.03064	0.6167	-0.00841	-0.002587	-0.005548
s__Candidatus_Symbiothrix_dinenymphae	0.01715	0.002778	0.02392	0.00507	0.03064	0.6167	-0.01056	-0.002058	-0.006775
s__Dyadobacter_koreensis	0.0002578	0.0002045	0.01054	0.02016	0.03064	0.6167	-0.02676	-0.0008644	-0.01028
s__Bacteroides_thetaiotaomicron	0.08906	0.009199	0.1067	0.01053	0.03064	0.6167	-0.02786	-0.007777	-0.01768
s__bacterium_F082	1.122	0.855	2.889	1.532	0.03064	0.6167	-3.131	-0.4911	-1.766
s__Leptospira_koniamboensis	5.803e-05	4.455e-05	5.451e-06	6.715e-06	0.03409	0.6615	2.053e-05	8.856e-05	5.258e-05
s__Aeromonas_molluscorum	6.059e-05	4.055e-05	1.227e-05	1.71e-05	0.03409	0.6615	1.74e-05	8.252e-05	4.832e-05
s__Alphaproteobacteria_bacterium_16-39-46	4.91e-05	4.245e-05	3.898e-06	4.271e-06	0.03409	0.6615	1.413e-05	7.813e-05	4.521e-05
s__Shewanella_corallii	3.927e-05	2.874e-05	4.294e-06	4.737e-06	0.03409	0.6615	1.499e-05	5.703e-05	3.498e-05
s__Corynebacterium_sp._HMSC073D01	3.646e-05	3.486e-05	4.224e-06	4.668e-06	0.03409	0.6615	1.003e-05	6.221e-05	3.223e-05
s__Skermanella_pratensis	5.302e-06	6.599e-06	2.111e-05	1.338e-05	0.03409	0.6615	-2.736e-05	-5.34e-06	-1.581e-05
s__Pseudoalteromonas_sp._T1lg75	5.213e-06	6.36e-06	4.9e-05	5.968e-05	0.03409	0.6615	-9.522e-05	-9.472e-06	-4.379e-05
s__Arcobacter_molluscorum	5.164e-06	6.312e-06	5.39e-05	5.971e-05	0.03409	0.6615	-9.064e-05	-7.937e-06	-4.874e-05
s__Burkholderia_sp._b14	6.662e-06	9.52e-06	0.0001018	0.0001135	0.03409	0.6615	-0.000187	-2.13e-05	-9.516e-05
s__Geobacillus_sp._GHH01	5.789e-05	7.519e-05	4.025e-06	6.669e-06	0.03794	0.6615	8.592e-06	0.0001199	5.387e-05
s__bacterium_BMS3Bbin08	5.107e-05	5.767e-05	5.117e-06	9.232e-06	0.03794	0.6615	1.049e-05	9.459e-05	4.596e-05
s__Aquisalibacillus_elongatus	4.772e-05	3.114e-05	7.654e-06	1.522e-05	0.03794	0.6615	1.436e-05	6.379e-05	4.007e-05
s__Ketobacter_sp.	3.342e-05	3.374e-05	4.069e-06	6.865e-06	0.03794	0.6615	8.855e-06	5.352e-05	2.935e-05
s__Labedella_populi	2.751e-05	2.732e-05	3.948e-06	6.612e-06	0.03794	0.6615	6.475e-06	4.736e-05	2.356e-05
s__Streptococcus_milleri	2.535e-05	2.23e-05	3.891e-06	6.553e-06	0.03794	0.6615	5.791e-06	3.929e-05	2.146e-05
s__Rathayibacter_sp._AY1E8	2.257e-05	1.516e-05	2.983e-06	4.637e-06	0.03794	0.6615	6.687e-06	3.027e-05	1.959e-05
s__Pajaroellobacter_abortibovis	2.137e-05	1.204e-05	4.565e-06	7.864e-06	0.03794	0.6615	5.11e-06	2.649e-05	1.681e-05
s__Rhodovulum_sp._PH10	2.096e-05	1.526e-05	5.173e-06	8.017e-06	0.03794	0.6615	3.968e-06	2.875e-05	1.579e-05
s__Candidatus_Sedimenticola_endophacoides	3.884e-06	9.514e-06	1.53e-05	6.633e-06	0.03794	0.6615	-1.925e-05	-2.396e-06	-1.142e-05
s__Pseudoclavibacter_sp._CFCC_14310	3.868e-06	6.464e-06	1.585e-05	1.085e-05	0.03794	0.6615	-1.979e-05	-2.838e-06	-1.199e-05
s__Blastococcus_sp._AZ43	2.761e-06	4.289e-06	1.478e-05	1.035e-05	0.03794	0.6615	-1.991e-05	-3.729e-06	-1.202e-05
s__Oscillatoriales_cyanobacterium_SpSt-402	2.655e-06	4.115e-06	1.702e-05	1.622e-05	0.03794	0.6615	-2.821e-05	-3.962e-06	-1.436e-05
s__Erythrobacter_jejuensis	4.039e-06	6.6e-06	3.28e-05	2.932e-05	0.03794	0.6615	-5.365e-05	-7.405e-06	-2.876e-05
s__Flavobacterium_sp._CF108	2.762e-06	4.291e-06	3.393e-05	4.581e-05	0.03794	0.6615	-6.724e-05	-5.174e-06	-3.117e-05
s__Weissella_soli	2.201e-05	5.391e-05	5.352e-05	4.859e-05	0.03794	0.6615	-7.953e-05	2.332e-05	-3.15e-05
s__Geitlerinema_sp._P-1104	5.221e-06	9.422e-06	4.259e-05	3.392e-05	0.03794	0.6615	-6.279e-05	-1.177e-05	-3.737e-05
s__Herbaspirillum_sp._ST_5-3	3.91e-06	6.496e-06	4.421e-05	7.719e-05	0.03794	0.6615	-0.0001071	-4.073e-06	-4.029e-05
s__Octadecabacter_ascidiaceicola	4.227e-06	7.247e-06	5.119e-05	5.433e-05	0.03794	0.6615	-9.165e-05	-1.193e-05	-4.697e-05
s__Candidatus_Omnitrophica_bacterium_CG1_02_44_16	4.035e-06	6.73e-06	5.465e-05	4.919e-05	0.03794	0.6615	-8.668e-05	-1.801e-05	-5.061e-05
s__Fluoribacter_bozemanae	5.17e-06	9.405e-06	7.443e-05	8.866e-05	0.03794	0.6615	-0.0001414	-1.194e-05	-6.926e-05
s__Streptococcus_penaeicida	3.868e-06	6.464e-06	7.877e-05	8.123e-05	0.03794	0.6615	-0.0001355	-1.415e-05	-7.491e-05
s__blood_disease_bacterium_A2-HR_MARDI	1.33e-05	2.498e-05	0.0001204	0.0001255	0.03794	0.6615	-0.000207	-2.649e-05	-0.0001071
s__Janthinobacterium_sp._CG3	1.744e-05	2.912e-05	0.0003612	0.0004103	0.03794	0.6615	-0.0006651	-8.264e-05	-0.0003437
s__Pseudomonas_sp._WS_5011	9.291e-05	0.0001132	8.329e-06	2.04e-05	0.04025	0.6615	9.059e-06	0.0001765	8.457e-05
s__Hydrogenobacter_hydrogenophilus	7.399e-05	0.0001022	2.623e-06	6.424e-06	0.04025	0.6615	4.334e-06	0.0001438	7.137e-05
s__Bacteroidetes_bacterium_RIFOXYB2_FULL_35_7	6.44e-05	7.54e-05	5.502e-06	1.348e-05	0.04025	0.6615	3.751e-06	0.0001189	5.89e-05
s__Methylomonas_sp._MK1	4.68e-05	6.504e-05	3.806e-06	9.322e-06	0.04025	0.6615	4.389e-06	9.736e-05	4.299e-05
s__Altererythrobacter_estronivorus	2.955e-05	3.976e-05	2.636e-06	6.458e-06	0.04025	0.6615	2.888e-06	5.948e-05	2.692e-05
s__bacterium_(Candidatus_Gribaldobacteria)_CG_4_10_14_0_2_um_filter_41_16	2.671e-05	3.136e-05	1.311e-06	3.212e-06	0.04025	0.6615	5.166e-06	5.085e-05	2.54e-05
s__Ferriphaselus_amnicola	2.65e-05	2.399e-05	1.318e-06	3.229e-06	0.04025	0.6615	7.752e-06	4.314e-05	2.519e-05
s__Synechococcaceae_cyanobacterium_SM2_3_2	2.582e-05	2.334e-05	2.751e-06	6.739e-06	0.04025	0.6615	5.844e-06	4.121e-05	2.307e-05
s__Cycloclasticus_sp.	1.988e-05	1.874e-05	1.376e-06	3.369e-06	0.04025	0.6615	5.357e-06	3.272e-05	1.851e-05
s__Microvirga_sp._SYSU_G3D203	2.232e-05	1.437e-05	4.127e-06	1.011e-05	0.04025	0.6615	4.308e-06	2.975e-05	1.82e-05
s__Burkholderia_sp._MSMB1498	1.892e-05	1.582e-05	2.751e-06	6.739e-06	0.04025	0.6615	3.676e-06	2.872e-05	1.617e-05
s__Corynebacterium_massiliense	1.491e-05	1.721e-05	1.311e-06	3.212e-06	0.04025	0.6615	2.642e-06	2.836e-05	1.359e-05
s__Corallococcus_sp._AB004	1.316e-05	1.161e-05	1.376e-06	3.369e-06	0.04025	0.6615	3.9e-06	2.089e-05	1.178e-05
s__Novosphingobium_sp._SG720	1.306e-05	1.35e-05	1.311e-06	3.212e-06	0.04025	0.6615	2.64e-06	2.332e-05	1.175e-05
s__Bifidobacterium_indicum	1.34e-05	1.091e-05	2.537e-06	6.214e-06	0.04025	0.6615	1.727e-06	2.006e-05	1.087e-05
s__Candidatus_Yanofskybacteria_bacterium_RIFCSPHIGHO2_01_FULL_41_53	9.37e-06	5.891e-06	1.376e-06	3.369e-06	0.04025	0.6615	2.732e-06	1.301e-05	7.995e-06
s__Thalassotalea_agarivorans	2.573e-06	6.303e-06	1.684e-05	1.399e-05	0.04025	0.6615	-2.433e-05	-3.931e-06	-1.426e-05
s__Candidatus_Actinomarina_minuta	3.884e-06	9.514e-06	2.352e-05	1.751e-05	0.04025	0.6615	-3.45e-05	-4.837e-06	-1.964e-05
s__Paracoccus_sp._MKU1	3.884e-06	9.514e-06	2.446e-05	2.153e-05	0.04025	0.6615	-3.923e-05	-1.998e-06	-2.058e-05
s__Acetobacter_ghanensis	1.466e-06	3.591e-06	2.851e-05	2.595e-05	0.04025	0.6615	-4.516e-05	-9.044e-06	-2.704e-05
s__Burkholderia_sp._SRS-W-2-2016	2.589e-06	6.342e-06	2.97e-05	2.803e-05	0.04025	0.6615	-4.666e-05	-6.903e-06	-2.711e-05
s__Candidatus_Curtissbacteria_bacterium_RIFCSPLOWO2_02_FULL_42_37	6.473e-06	1.586e-05	3.759e-05	3.241e-05	0.04025	0.6615	-5.783e-05	-6.595e-06	-3.111e-05
s__Methylocystis_sp._SC2	1.466e-06	3.591e-06	5.165e-05	8.511e-05	0.04025	0.6615	-0.0001208	-5.026e-06	-5.018e-05
s__Lactobacillus_sp._382-1	5.441e-06	1.333e-05	7.898e-05	9.727e-05	0.04025	0.6615	-0.0001546	-1.083e-05	-7.353e-05
s__Spiroplasma_sp._BIUS-1	9.063e-06	2.22e-05	0.0001309	0.0001947	0.04025	0.6615	-0.0002807	-1.083e-05	-0.0001218
s__Ursidibacter_arcticus	6.381e-05	4.824e-05	1.283e-05	2.197e-05	0.0416	0.6615	1.081e-05	8.965e-05	5.097e-05
s__Corallococcus_llansteffanensis	4.718e-05	6.139e-05	6.621e-06	1.261e-05	0.0416	0.6615	5.337e-06	9.284e-05	4.056e-05
s__Ferrimonas_sp._S7	3.518e-05	1.882e-05	1.025e-05	1.847e-05	0.0416	0.6615	4.865e-06	4.346e-05	2.493e-05
s__Sphaerisporangium_cinnabarinum	1.876e-05	9.493e-06	5.181e-06	9.257e-06	0.0416	0.6615	3.138e-06	2.345e-05	1.358e-05
s__Pseudooceanicola_sp._E2-1	4.055e-06	6.634e-06	2.331e-05	1.981e-05	0.0416	0.6615	-3.542e-05	-5.257e-06	-1.925e-05
s__Gemmatimonadetes_bacterium_13_1_40CM_4_65_7	5.154e-06	9.351e-06	2.752e-05	3.197e-05	0.0416	0.6615	-5.162e-05	-3.32e-06	-2.237e-05
s__Rhodanobacter_sp._FW510-R10	9.139e-06	1.867e-05	3.547e-05	3.408e-05	0.0416	0.6615	-5.602e-05	-9.002e-07	-2.633e-05
s__Gemmatimonadetes_bacterium_13_1_40CM_3_69_22	2.066e-05	4.672e-05	8.321e-05	7.133e-05	0.0416	0.6615	-0.0001297	1.449e-06	-6.254e-05
s__Edwardsiella_piscicida	1.948e-05	4.354e-05	0.0002751	0.0003742	0.0416	0.6615	-0.0005442	-2.411e-05	-0.0002557
s__Vagococcus_penaei	8.793e-05	5.828e-05	1.457e-05	1.466e-05	0.04383	0.6615	2.94e-05	0.0001149	7.336e-05
s__Candidatus_Acidulodesulfobacterium_acidiphilum	8.202e-05	8.332e-05	1.193e-05	1.202e-05	0.04383	0.6615	1.853e-05	0.0001408	7.009e-05
s__Desulfobacterales_bacterium_S3730MH5	6.748e-05	4.696e-05	1.133e-05	1.098e-05	0.04383	0.6615	2.242e-05	9.273e-05	5.616e-05
s__Paraphotobacterium_marinum	6.955e-05	5.323e-05	1.685e-05	2.383e-05	0.04383	0.6615	1.201e-05	9.793e-05	5.269e-05
s__Methylobacter_marinus	5.171e-05	5.359e-05	9.277e-06	1.16e-05	0.04383	0.6615	7.885e-06	8.679e-05	4.244e-05
s__Vibrio_genomosp._F10	6.466e-05	2.886e-05	2.519e-05	4.499e-05	0.04383	0.6615	-4.624e-06	7.627e-05	3.947e-05
s__Microbacterium_sp._SLBN-158	4.959e-05	4.447e-05	1.047e-05	1.514e-05	0.04383	0.6615	5.925e-06	7.534e-05	3.913e-05
s__Pseudonocardia_bannensis	5.018e-05	5.103e-05	1.584e-05	3.123e-05	0.04383	0.6615	-9.726e-06	7.956e-05	3.436e-05
s__Gammaproteobacteria_bacterium_HGW-Gammaproteobacteria-10	4.142e-05	1.949e-05	1.171e-05	1.791e-05	0.04383	0.6615	1.041e-05	4.965e-05	2.971e-05
s__Psychrobacter_piechaudii	3.08e-05	2.074e-05	4.281e-06	4.724e-06	0.04383	0.6615	1.138e-05	4.273e-05	2.652e-05
s__Spiroplasma_poulsonii	5.384e-06	4.188e-06	1.708e-05	1.222e-05	0.04383	0.6615	-2.168e-05	-2.42e-06	-1.17e-05
s__Pontibacillus_sp._HMF3514	6.523e-06	7.63e-06	2.611e-05	2.515e-05	0.04383	0.6615	-4.165e-05	-3.153e-06	-1.958e-05
s__Polaromonas_sp._24-63-21	8.496e-06	1.363e-05	2.88e-05	2.384e-05	0.04383	0.6615	-4.003e-05	7.32e-07	-2.03e-05
s__Streptomyces_vitaminophilus	4.047e-06	4.45e-06	2.987e-05	2.881e-05	0.04383	0.6615	-4.955e-05	-5.946e-06	-2.582e-05
s__bacterium_I07	6.702e-06	5.923e-06	3.848e-05	2.3e-05	0.04383	0.6615	-4.771e-05	-1.323e-05	-3.178e-05
s__Candidatus_Melainabacteria_bacterium_RIFCSPLOWO2_02_FULL_35_15	9.554e-06	1.584e-05	4.961e-05	4.773e-05	0.04383	0.6615	-8.039e-05	-9.871e-07	-4.005e-05
s__candidate_division_Zixibacteria_bacterium_CG_4_9_14_3_um_filter_46_8	1.048e-05	1.802e-05	5.126e-05	5.141e-05	0.04383	0.6615	-8.335e-05	-3.539e-06	-4.078e-05
s__Neochlamydia_sp._EPS4	1.87e-05	2.856e-05	6.181e-05	4.112e-05	0.04383	0.6615	-7.982e-05	-5.237e-06	-4.311e-05
s__Candidatus_Cryosericum_terrychapinii	1.564e-05	2.436e-05	6.277e-05	6.619e-05	0.04383	0.6615	-0.0001028	-4.241e-06	-4.713e-05
s__Ahniella_affigens	1.198e-05	1.546e-05	6.01e-05	5.536e-05	0.04383	0.6615	-9.754e-05	-1.109e-05	-4.811e-05
s__Bacillus_tequilensis	1.547e-05	2.442e-05	8.007e-05	6.891e-05	0.04383	0.6615	-0.0001231	-1.47e-05	-6.461e-05
s__Saonia_flava	1.121e-05	1.722e-05	0.0001034	0.0001844	0.04383	0.6615	-0.0002477	-3.501e-07	-9.218e-05
s__Actinomadura_kijaniata	2.125e-05	3.317e-05	0.0001164	0.0001592	0.04383	0.6615	-0.0002306	-1.199e-05	-9.514e-05
s__Acidovorax_sp._SD340	1.055e-05	1.432e-05	0.0001366	0.0002123	0.04383	0.6615	-0.0003046	-1.911e-05	-0.0001261
s__Burkholderia_paludis	0.0001424	0.0002228	8.469e-06	7.899e-06	0.04495	0.6615	1.272e-05	0.0003156	0.0001339
s__Pseudodesulfovibrio_sp._JC047	0.0001328	0.000133	2.564e-05	3.211e-05	0.04495	0.6615	1.858e-05	0.0002151	0.0001072
s__Parcubacteria_group_bacterium_GW2011_GWA2_47_9	8.817e-05	8.221e-05	1.188e-05	1.417e-05	0.04495	0.6615	2.171e-05	0.000141	7.628e-05
s__Chlamydia_ibidis	0.0001039	4.372e-05	3.551e-05	4.546e-05	0.04495	0.6615	2.013e-05	0.000116	6.84e-05
s__Rhodospirillales_bacterium_CG15_BIG_FIL_POST_REV_8_21_14_020_66_15	9.097e-05	6.957e-05	3.103e-05	5.97e-05	0.04495	0.6615	-4.672e-06	0.0001281	5.994e-05
s__Veillonella_sp._T34266-5	5.695e-05	3.812e-05	1.737e-05	1.635e-05	0.04495	0.6615	1.117e-05	7.26e-05	3.958e-05
s__Flavobacterium_sp._ACAM_123	4.56e-05	3.184e-05	8.107e-06	7.422e-06	0.04495	0.6615	1.147e-05	5.993e-05	3.749e-05
s__Chloroflexi_bacterium_RBG_13_60_13	4.694e-05	5.443e-05	1.163e-05	1.713e-05	0.04495	0.6615	1.748e-06	8.284e-05	3.531e-05
s__Streptomyces_rubrogriseus	1.619e-05	1.846e-05	4.014e-05	2.207e-05	0.04495	0.6615	-4.628e-05	-3.251e-06	-2.396e-05
s__Gammaproteobacteria_bacterium_SG8_31	1.312e-05	1.523e-05	3.953e-05	1.997e-05	0.04495	0.6615	-4.537e-05	-7.925e-06	-2.641e-05
s__Deltaproteobacteria_bacterium_GWB2_42_7	1.329e-05	1.465e-05	4.097e-05	2.229e-05	0.04495	0.6615	-4.67e-05	-7.112e-06	-2.768e-05
s__Candidatus_Omnitrophica_bacterium_CG11_big_fil_rev_8_21_14_0_20_64_10	3.064e-05	3.114e-05	6.484e-05	3.023e-05	0.04495	0.6615	-6.709e-05	-4.989e-06	-3.421e-05
s__Mycolicibacterium_gilvum	9.644e-06	1.007e-05	4.793e-05	3.229e-05	0.04495	0.6615	-6.166e-05	-1.188e-05	-3.829e-05
s__Nocardia_sp._CFHS0054	2.643e-05	4.148e-05	6.882e-05	3.037e-05	0.04495	0.6615	-7.977e-05	-1.782e-07	-4.238e-05
s__Vibrio_metschnikovii	1.253e-05	1.425e-05	5.643e-05	5.255e-05	0.04495	0.6615	-8.957e-05	-1.079e-05	-4.39e-05
s__Pseudomonas_agarici	9.295e-06	9.09e-06	5.986e-05	8.384e-05	0.04495	0.6615	-0.0001213	-6.374e-06	-5.056e-05
s__Streptomyces_sp._RB5	1.687e-05	2.159e-05	7.292e-05	6.615e-05	0.04495	0.6615	-0.0001129	-8.52e-06	-5.604e-05
s__uncultured_delta_proteobacterium_HF0130_19C20	1.854e-05	2.624e-05	7.663e-05	4.609e-05	0.04495	0.6615	-9.502e-05	-1.535e-05	-5.81e-05
s__Brevundimonas_sp._Root1423	3.399e-05	5.999e-05	9.32e-05	4.816e-05	0.04495	0.6615	-0.0001121	-5.147e-07	-5.919e-05
s__Chryseobacterium_sp._YR005	3.798e-05	5.88e-05	9.91e-05	7.27e-05	0.04495	0.6615	-0.0001297	1.397e-05	-6.112e-05
s__Actinobacteria_bacterium_RBG_16_64_13	3.442e-05	3.555e-05	9.951e-05	5.924e-05	0.04495	0.6615	-0.000114	-1.735e-05	-6.51e-05
s__Dietzia_maris	2.741e-05	2.777e-05	0.0001178	0.0001017	0.04495	0.6615	-0.0001787	-2.602e-05	-9.035e-05
s__Thaumasiovibrio_subtropicus	2.076e-05	2.626e-05	0.0001531	0.0001492	0.04495	0.6615	-0.0002503	-2.893e-05	-0.0001324
s__Symploca_sp._SIO2C1	9.759e-05	0.0001054	0.0002909	0.0001389	0.04495	0.6615	-0.0003106	-5.897e-05	-0.0001933
s__Chryseobacterium_sp._18061	4.807e-05	6.457e-05	0.0002686	0.0003161	0.04495	0.6615	-0.0004808	-3.56e-05	-0.0002206
s__Niastella_sp._SCN_39-18	0.0001383	0.0001737	0.0005109	0.0005422	0.04495	0.6615	-0.00084	-2.539e-05	-0.0003727
s__Rhodovarius_sp._CCP-6	6.311e-05	6.532e-05	0.0005348	0.0008151	0.04495	0.6615	-0.001164	-3.618e-05	-0.0004718
s__Ruminococcaceae_bacterium_YAD3003	0.3231	0.1642	0.1834	0.0496	0.04533	0.6615	0.02691	0.2765	0.1397
s__Lachnospiraceae_bacterium_NK4A179	0.1492	0.07251	0.07415	0.03181	0.04533	0.6615	0.01592	0.1291	0.07508
s__Fibrobacter_sp._UWB2	0.03894	0.02915	0.01172	0.009971	0.04533	0.6615	0.00523	0.05065	0.02722
s__Sharpea_azabuensis	0.04144	0.01851	0.02205	0.01142	0.04533	0.6615	0.0032	0.03451	0.01939
s__Lachnoclostridium_sp._Marseille-P6806	0.04809	0.01491	0.03312	0.005784	0.04533	0.6615	0.003623	0.0269	0.01497
s__Fibrobacter_sp._UWH4	0.0203	0.01162	0.01053	0.003424	0.04533	0.6615	0.002045	0.01921	0.00977
s__Fibrobacter_sp._UWB3	0.01055	0.007042	0.002698	0.001067	0.04533	0.6615	0.003054	0.01333	0.007851
s__Ruthenibacterium_lactatiformans	0.04782	0.006613	0.04108	0.003262	0.04533	0.6615	0.001245	0.01221	0.006743
s__Paenibacillus_albus	0.00681	0.007101	0.0002762	0.0001437	0.04533	0.6615	0.001717	0.01161	0.006534
s__Roseburia_sp.	0.02046	0.002746	0.01667	0.0009477	0.04533	0.6615	0.001463	0.005805	0.003792
s__Prevotella_stercorea_CAG:629	0.0152	0.002612	0.01235	0.001501	0.04533	0.6615	0.0005417	0.005038	0.00284
s__Roseburia_faecis	0.007778	0.002356	0.005302	0.001412	0.04533	0.6615	0.0004619	0.004637	0.002476
s__Bacteroides_sp._SM23_62_1	0.003271	0.002811	0.001045	0.0007147	0.04533	0.6615	0.0002672	0.004373	0.002226
s__Verrucomicrobia_bacterium_ADurb.Bin018	0.009013	0.001276	0.006806	0.001855	0.04533	0.6615	0.0005458	0.003841	0.002207
s__Anaerocolumna_xylanovorans	0.009937	0.001663	0.007891	0.00119	0.04533	0.6615	0.0006741	0.003709	0.002048
s__Butyrivibrio_sp._MB2005	0.01459	0.001347	0.01255	0.001514	0.04533	0.6615	0.0005616	0.003622	0.002034
s__Candidatus_Falkowbacteria_bacterium	0.004629	0.002621	0.002625	0.0006457	0.04533	0.6615	0.0003523	0.004263	0.002004
s__Butyrivibrio_sp._WCE2006	0.01242	0.001577	0.01057	0.001164	0.04533	0.6615	0.0004485	0.00346	0.001849
s__Pseudoruminococcus_massiliensis	0.006634	0.001665	0.004876	0.0007321	0.04533	0.6615	0.0004705	0.003189	0.001758
s__Riemerella_anatipestifer	0.002777	0.001697	0.001023	0.0002805	0.04533	0.6615	0.0006315	0.003236	0.001754
s__Butyrivibrio_sp._AE2015	0.01278	0.001383	0.01109	0.0008281	0.04533	0.6615	0.0005316	0.002842	0.00169
s__Eisenbergiella_sp._OF01-20	0.008194	0.001753	0.006506	0.0007267	0.04533	0.6615	0.0003413	0.003115	0.001687
s__Erysipelotrichaceae_bacterium_OH741_COT-311	0.009887	0.0009499	0.008397	0.001517	0.04533	0.6615	0.0003244	0.002974	0.001491
s__Adhaeribacter_sp._DK36	0.001917	0.001728	0.0004439	0.0002096	0.04533	0.6615	0.0002582	0.002746	0.001473
s__Myroides_marinus	0.002187	0.001986	0.0007192	0.000318	0.04533	0.6615	0.0002582	0.00316	0.001467
s__Roseburia_sp._CAG:303	0.006203	0.0005867	0.004784	0.001005	0.04533	0.6615	0.0005893	0.002298	0.001419
s__uncultured_bacterium_Contig29	0.003064	0.001656	0.001678	0.0006813	0.04533	0.6615	0.0001122	0.002771	0.001385
s__Lachnospira_pectinoschiza	0.007294	0.000437	0.005937	0.001013	0.04533	0.6615	0.0004583	0.002073	0.001358
s__uncultured_bacterium_Contig1758	0.003545	0.0009361	0.002331	0.0007745	0.04533	0.6615	0.0003863	0.002118	0.001214
s__Lachnospiraceae_bacterium_AC2014	0.008	0.001225	0.006837	0.0007787	0.04533	0.6615	3.299e-05	0.002243	0.001163
s__Turicibacter_sanguinis	0.00508	0.001014	0.003936	0.0005968	0.04533	0.6615	0.0003268	0.002017	0.001144
s__Deltaproteobacteria_bacterium_CG17_big_fil_post_rev_8_21_14_2_50_63_7	0.001452	0.000959	0.0003654	0.0003438	0.04533	0.6615	0.0003627	0.001837	0.001087
s__Megamonas_hypermegale	0.003582	0.0009172	0.002589	0.0006516	0.04533	0.6615	0.000202	0.001825	0.0009928
s__Clostridium_sp._C105KSO13	0.004017	0.0008351	0.003041	0.000445	0.04533	0.6615	0.0002915	0.001682	0.0009766
s__Cellulosilyticum_sp._WCF-2	0.003203	0.001107	0.002227	0.0004804	0.04533	0.6615	0.0002038	0.001963	0.0009761
s__Eubacterium_sp._36_13	0.003356	0.0008349	0.002441	0.000443	0.04533	0.6615	0.0002623	0.001588	0.0009156
s__[Clostridium]_cocleatum	0.00361	0.0007865	0.002698	0.0005779	0.04533	0.6615	0.0001837	0.001672	0.0009113
s__uncultured_bacterium_fosmid_pJB84G2	0.001652	0.0006954	0.0007698	0.0005909	0.04533	0.6615	0.0002131	0.001576	0.0008825
s__Olegusella_massiliensis	0.001722	0.00129	0.0008481	0.000377	0.04533	0.6615	0.0001376	0.00202	0.0008739
s__bacterium_ADurb.Bin236	0.001515	0.000973	0.0006872	0.0003919	0.04533	0.6615	0.0001107	0.001678	0.0008278
s__Coprobacillus_cateniformis	0.003245	0.0005323	0.002481	0.0002035	0.04533	0.6615	0.0003587	0.001151	0.0007642
s__Firmicutes_bacterium_AM59-13	0.003811	0.0005659	0.003093	0.0007738	0.04533	0.6615	4.333e-05	0.001389	0.0007188
s__Thiothrix_sp.	0.0008177	0.001069	9.915e-05	0.0001036	0.04533	0.6615	0.0001034	0.001603	0.0007186
s__Eubacterium_sp._CAG:161	0.002653	0.0008119	0.001944	0.0002707	0.04533	0.6615	0.000144	0.001381	0.000709
s__Caldicoprobacter_oshimai	0.002691	0.0008539	0.001993	0.0003539	0.04533	0.6615	9.332e-05	0.001463	0.000698
s__Clostridiales_bacterium_CHKCI006	0.005027	0.0005589	0.004337	0.000522	0.04533	0.6615	0.0001288	0.001287	0.0006905
s__Lachnoanaerobaculum_orale	0.002401	0.0003757	0.001756	0.0004378	0.04533	0.6615	0.000203	0.001063	0.0006442
s__Myroides_indicus	0.001121	0.0005713	0.0004795	0.0005967	0.04533	0.6615	8.297e-06	0.001275	0.0006411
s__Lacrimispora_aerotolerans	0.002145	0.0006471	0.001539	0.0002829	0.04533	0.6615	0.0001305	0.001165	0.0006068
s__Olsenella_sp._AF21-51	0.002564	0.0003908	0.001965	0.0004937	0.04533	0.6615	0.000151	0.001079	0.0005997
s__Olsenella_sp._HMSC062G07	0.002527	0.0004886	0.00193	0.0004441	0.04533	0.6615	0.0001113	0.00109	0.0005963
s__Clostridium_sp._D5	0.002938	0.0008803	0.002342	0.0002885	0.04533	0.6615	-5.086e-05	0.001359	0.0005962
s__Coprococcus_sp._AF16-5	0.001438	0.0005614	0.0008441	0.0002483	0.04533	0.6615	0.0001773	0.001057	0.0005946
s__Pedobacter_glucosidilyticus	0.001236	0.0005751	0.0006608	0.0005704	0.04533	0.6615	-4.911e-05	0.001144	0.0005749
s__Lactobacillus_iners	0.001787	0.0005988	0.001218	0.0002616	0.04533	0.6615	0.0001311	0.001073	0.0005691
s__Mesorhizobium_sp.	0.001098	0.0009643	0.0005303	9.488e-05	0.04533	0.6615	4.237e-05	0.001381	0.0005672
s__Planctomycetes_bacterium_GWF2_42_9	0.001385	0.0003558	0.0008478	0.0003723	0.04533	0.6615	0.0001774	0.0009371	0.0005374
s__Marinifilum_fragile	0.001294	0.0006314	0.0007649	0.0001664	0.04533	0.6615	8.352e-05	0.001076	0.0005292
s__Pedosphaera_sp.	0.001635	0.0004101	0.001117	0.0002797	0.04533	0.6615	0.0001689	0.0009017	0.0005183
s__Cohnella_sp._M2MS4P-1	0.001068	0.0005204	0.0005546	0.0001864	0.04533	0.6615	0.0001445	0.0009273	0.0005135
s__Clostridium_sp._L2-50	0.002476	0.00037	0.001971	0.0003554	0.04533	0.6615	0.0001398	0.0008973	0.0005048
s__Pedobacter_sp._HMF7056	0.0009834	0.0005053	0.0004827	0.0001615	0.04533	0.6615	0.0001544	0.000893	0.0005006
s__Paenibacillus_sp._R196	0.002132	0.0004708	0.001651	0.0003522	0.04533	0.6615	1.217e-05	0.0009058	0.0004807
s__Bradymonas_sp._YN101	0.0007678	0.0004254	0.0003042	0.0001474	0.04533	0.6615	0.0001335	0.0007874	0.0004636
s__Pontibacter_russatus	0.001004	0.0004498	0.0005605	0.0004373	0.04533	0.6615	5.693e-06	0.0008883	0.0004436
s__Granulicatella_balaenopterae	0.001137	0.0004015	0.0006983	0.0001451	0.04533	0.6615	0.0001239	0.0007429	0.0004387
s__uncultured_bacterium_Ad_010_C07	0.001081	0.0004091	0.0006644	0.0002887	0.04533	0.6615	5.905e-05	0.0007805	0.0004171
s__Atopobium_sp._oral_taxon_199	0.0008636	0.0002947	0.0004537	7.426e-05	0.04533	0.6615	0.0001947	0.0006174	0.0004097
s__Bifidobacterium_breve	0.001275	0.0003573	0.0008653	0.0002733	0.04533	0.6615	6.658e-05	0.000729	0.0004097
s__Peptoniphilus_ivorii	0.001139	0.0003549	0.0007466	0.0002419	0.04533	0.6615	0.000101	0.0007441	0.0003928
s__Vallitalea_guaymasensis	0.00253	0.0002993	0.002142	0.0003153	0.04533	0.6615	6.317e-05	0.0007295	0.0003885
s__Paenibacillus_sanguinis	0.00056	0.0004756	0.0001837	0.0001996	0.04533	0.6615	4.535e-05	0.0007572	0.0003763
s__Flavobacterium_sp._SE-s28	0.0006532	0.0003413	0.0002891	0.0001034	0.04533	0.6615	0.0001174	0.0006236	0.000364
s__Desulfosporosinus_sp._BG	0.001207	0.0004152	0.0008435	0.0001545	0.04533	0.6615	6.586e-05	0.0007128	0.000363
s__Flavobacterium_cheniae	0.0004443	0.0006214	8.391e-05	0.0001459	0.04533	0.6615	1.065e-05	0.0009051	0.0003603
s__unclassified_g__Fusobacterium	0.0006553	0.0003947	0.0002951	9.193e-05	0.04533	0.6615	8.813e-05	0.0006639	0.0003602
s__Oligoflexales_bacterium	0.001031	0.0003823	0.0006751	0.000152	0.04533	0.6615	6.191e-05	0.000674	0.0003564
s__Planctomycetes_bacterium_SRT547	0.0006667	0.0003528	0.0003167	0.000135	0.04533	0.6615	9.507e-05	0.0006472	0.00035
s__Desulfovibrionales_bacterium	0.001018	0.0002811	0.0006743	0.0001231	0.04533	0.6615	0.0001286	0.0005504	0.000344
s__Clostridiales_bacterium_VE202-28	0.001681	0.0001955	0.001365	0.0002144	0.04533	0.6615	0.0001168	0.0005308	0.0003162
s__Thermosinus_carboxydivorans	0.0008195	0.0002616	0.0005118	0.0001156	0.04533	0.6615	8.723e-05	0.0005195	0.0003077
s__Roseburia_sp._CAG:50	0.001252	0.0002604	0.0009623	0.0002283	0.04533	0.6615	3.96e-05	0.0005297	0.0002902
s__Armatimonadetes_bacterium_CG_4_10_14_3_um_filter_66_18	0.0005898	0.0002062	0.0003034	0.000172	0.04533	0.6615	8.283e-05	0.0004866	0.0002865
s__Microbulbifer_yueqingensis	0.0004847	0.0001615	0.0002053	0.0002185	0.04533	0.6615	6.093e-05	0.0004566	0.0002794
s__Rhodospirillales_bacterium	0.0006873	0.0002528	0.000413	0.0001718	0.04533	0.6615	7.103e-05	0.000513	0.0002743
s__Corynebacterium_diphtheriae	0.0009389	0.0003247	0.000672	0.0002964	0.04533	0.6615	-6.906e-05	0.0005905	0.0002669
s__Alicyclobacillus_herbarius	0.000461	0.0002478	0.0002034	7.186e-05	0.04533	0.6615	8.403e-05	0.0004566	0.0002576
s__Spirochaetes_bacterium_GWB1_27_13	0.0005598	0.0002712	0.0003045	7.959e-05	0.04533	0.6615	5.455e-05	0.0004696	0.0002554
s__Chitinophaga_japonensis	0.0005731	0.0002057	0.0003258	9.468e-05	0.04533	0.6615	8.792e-05	0.000431	0.0002474
s__Clostridiales_bacterium_1_7_47FAA	0.001426	0.0002482	0.001178	0.0001607	0.04533	0.6615	2.459e-05	0.0004421	0.000247
s__Paenibacillus_agaridevorans	0.001015	0.0002232	0.0007684	0.0001669	0.04533	0.6615	3.815e-05	0.0004571	0.0002466
s__Dethiosulfatarculus_sandiegensis	0.0003921	0.0001634	0.0001534	6.868e-05	0.04533	0.6615	9.825e-05	0.0003619	0.0002388
s__Longimonas_halophila	0.0002953	0.0002804	7.07e-05	5.031e-05	0.04533	0.6615	4.94e-05	0.0004579	0.0002246
s__unclassified_g__Anaerobutyricum	0.0009009	0.0002747	0.0006782	0.0001672	0.04533	0.6615	2.682e-06	0.0004745	0.0002228
s__Coxiella_sp._(in:_Bacteria)	0.000365	0.0001874	0.0001427	0.0001484	0.04533	0.6615	3.666e-05	0.0004023	0.0002223
s__Clostridium_sp._1xD42-85	0.0004133	0.0001859	0.0001923	0.0001333	0.04533	0.6615	4.367e-05	0.0003971	0.000221
s__Mycoplasma_californicum	0.000471	0.0001764	0.0002553	0.0001508	0.04533	0.6615	5.251e-05	0.0003971	0.0002157
s__Collinsella_sp._An268	0.000733	0.0001671	0.0005192	0.0001186	0.04533	0.6615	7.043e-05	0.0003681	0.0002138
s__uncultured_bacterium_Ad_113_I18_contig1	0.0006049	0.0001699	0.0003937	0.0001527	0.04533	0.6615	5.281e-05	0.000383	0.0002113
s__unclassified_g__Verrucomicrobium	0.0004569	0.0001726	0.0002471	0.0001336	0.04533	0.6615	5.808e-05	0.0003675	0.0002099
s__Dyadobacter_jejuensis	0.0004802	0.0002208	0.0002792	0.0001261	0.04533	0.6615	1.69e-05	0.0003926	0.000201
s__Croceibacter_sp.	0.0002882	0.0001712	9.952e-05	4.713e-05	0.04533	0.6615	6.287e-05	0.0003167	0.0001887
s__Streptococcus_ursoris	0.0002673	0.0002091	8.118e-05	6.466e-05	0.04533	0.6615	4.333e-05	0.0003626	0.0001861
s__Eggerthella_sp._CAG:368	0.0006232	0.0002229	0.0004383	0.0002609	0.04533	0.6615	-7.422e-05	0.0004192	0.0001849
s__Candidatus_Campbellbacteria_bacterium	0.0002363	0.0003225	5.219e-05	4.118e-05	0.04533	0.6615	1.983e-05	0.0004559	0.0001841
s__Paenibacillus_antri	0.0009217	8.795e-05	0.0007392	0.0001785	0.04533	0.6615	2.395e-05	0.0003185	0.0001824
s__Streptococcus_mutans	0.000595	0.0001447	0.0004164	0.000123	0.04533	0.6615	3.657e-05	0.0003168	0.0001786
s__Lactobacillus_malefermentans	0.0002787	0.000301	0.0001056	3.578e-05	0.04533	0.6615	1.07e-05	0.000431	0.0001732
s__Thermodesulfobacteriaceae_bacterium	0.0003669	0.0001791	0.0001963	0.0001933	0.04533	0.6615	-2.702e-05	0.000358	0.0001705
s__Schumannella_luteola	0.0002442	0.000158	7.831e-05	4.761e-05	0.04533	0.6615	5.132e-05	0.0002931	0.0001658
s__Mesobacillus_zeae	0.0002923	0.0002192	0.0001271	5.035e-05	0.04533	0.6615	3.043e-05	0.0003539	0.0001652
s__Aequorivita_vladivostokensis	0.0003229	0.0001495	0.0001577	6.254e-05	0.04533	0.6615	4.552e-05	0.000286	0.0001651
s__Thermoanaerobacterium_sp._PSU-2	0.0005664	0.000142	0.000402	8.29e-05	0.04533	0.6615	4.737e-05	0.000291	0.0001645
s__Desulfobulbaceae_bacterium_BRH_c16a	0.0002423	0.0002056	8.023e-05	6.203e-05	0.04533	0.6615	2.855e-05	0.000337	0.0001621
s__Coriobacteriales_bacterium_DNF00809	0.0004698	0.0001528	0.0003085	6.051e-05	0.04533	0.6615	4.302e-05	0.0002831	0.0001613
s__Paenibacillus_sp._GM2	0.0004061	8.657e-05	0.0002487	0.0001141	0.04533	0.6615	4.433e-05	0.0002592	0.0001574
s__Peptoniphilus_mikwangii	0.0003186	0.0001797	0.0001664	2.308e-05	0.04533	0.6615	2.185e-05	0.0002827	0.0001522
s__Armatimonadetes_bacterium_CG_4_8_14_3_um_filter_58_9	0.0002591	0.000117	0.0001072	7.337e-05	0.04533	0.6615	4.694e-05	0.0002589	0.0001519
s__Brachyspira_sp._G79	0.0002481	0.0001044	9.809e-05	9.82e-05	0.04533	0.6615	3.228e-05	0.0002485	0.00015
s__Bacillus_sp._FJAT-28004	0.0005047	0.0001317	0.0003549	6.604e-05	0.04533	0.6615	3.815e-05	0.0002605	0.0001498
s__Armatimonadetes_bacterium_CG2_30_66_41	0.0003192	0.0001161	0.0001701	0.0001702	0.04533	0.6615	-2.902e-05	0.0002801	0.0001491
s__Phaeobacter_sp._B1627	0.0002366	0.0001349	8.904e-05	7.287e-05	0.04533	0.6615	2.743e-05	0.0002591	0.0001476
s__Lujinxingia_litoralis	0.000185	0.0001454	4.089e-05	2.516e-05	0.04533	0.6615	4.606e-05	0.000263	0.0001441
s__unclassified_g__Lachnoanaerobaculum	0.0003466	7.125e-05	0.000203	0.0001363	0.04533	0.6615	3.078e-05	0.0002471	0.0001436
s__Salipaludibacillus_neizhouensis	0.0003007	0.0001103	0.0001573	6.018e-05	0.04533	0.6615	5.232e-05	0.0002354	0.0001434
s__Megasphaera_micronuciformis	0.0004016	5.896e-05	0.0002602	0.0001126	0.04533	0.6615	5.177e-05	0.0002279	0.0001415
s__Limnospira_maxima	0.0002106	0.0001553	7.163e-05	2.69e-05	0.04533	0.6615	4.196e-05	0.0002898	0.000139
s__Nonlabens_agnitus	0.0002055	0.0001248	7.23e-05	4.066e-05	0.04533	0.6615	3.814e-05	0.0002343	0.0001332
s__Gramella_sp._KN1008	0.0001831	0.0001367	5.32e-05	3.064e-05	0.04533	0.6615	3.229e-05	0.0002343	0.0001298
s__Paenibacillus_popilliae	0.0002622	0.0001023	0.0001359	5.927e-05	0.04533	0.6615	3.855e-05	0.0002091	0.0001263
s__Caldicellulosiruptor_morganii	0.0002815	0.0001305	0.0001553	7.917e-05	0.04533	0.6615	1.195e-05	0.000242	0.0001262
s__Enterococcus_phoeniculicola	0.0003196	9.235e-05	0.0001937	5.534e-05	0.04533	0.6615	4.301e-05	0.0002042	0.0001259
s__Nocardioides_sp._R-3366	0.0001995	9.542e-05	7.509e-05	5.294e-05	0.04533	0.6615	4.244e-05	0.0002079	0.0001244
s__Dyadobacter_crusticola	0.0002388	0.0001416	0.0001169	6.433e-05	0.04533	0.6615	2.133e-05	0.0002529	0.0001219
s__Fusobacteriia_bacterium_4572_132	0.0001722	0.000125	5.313e-05	2.994e-05	0.04533	0.6615	3.368e-05	0.0002318	0.0001191
s__Acidipila_sp._EB88	0.0001693	0.0001359	5.524e-05	5.901e-05	0.04533	0.6615	1.322e-05	0.0002297	0.000114
s__Kaistia_soli	0.0002053	0.000104	9.436e-05	6.998e-05	0.04533	0.6615	2.456e-05	0.0001947	0.000111
s__Acidobacteria_bacterium_RIFCSPLOWO2_02_FULL_59_13	0.000237	6.596e-05	0.0001262	7.618e-05	0.04533	0.6615	3.521e-05	0.0001826	0.0001108
s__Streptobacillus_sp._IHIT1603-19	0.0001971	0.0001073	8.825e-05	2.61e-05	0.04533	0.6615	2.977e-05	0.0001999	0.0001088
s__Lachnospiraceae_bacterium_8_1_57FAA	0.0003611	8.555e-05	0.0002528	9.494e-05	0.04533	0.6615	1.978e-05	0.0002027	0.0001083
s__Acrocarpospora_macrocephala	0.0001586	0.0001675	5.046e-05	5.367e-05	0.04533	0.6615	3.149e-06	0.0002579	0.0001082
s__Cohnella_thermotolerans	0.0002684	0.0001079	0.0001626	6.201e-05	0.04533	0.6615	2.747e-05	0.0002119	0.0001058
s__[Pasteurella]_aerogenes	0.0001605	0.0001242	5.681e-05	1.969e-05	0.04533	0.6615	2.324e-05	0.0002034	0.0001037
s__Exiguobacterium_sp._AT1b	0.000178	5.626e-05	7.503e-05	7.747e-05	0.04533	0.6615	2.63e-05	0.0001655	0.0001029
s__Crocinitomicaceae_bacterium_TMED135	0.0001614	9.356e-05	5.871e-05	5.104e-05	0.04533	0.6615	2.745e-05	0.0001807	0.0001027
s__Hymenobacter_terrenus	0.0001881	7.115e-05	8.985e-05	5.793e-05	0.04533	0.6615	3.019e-05	0.0001648	9.828e-05
s__Nostoc_carneum	0.0001466	0.0001044	4.856e-05	3.997e-05	0.04533	0.6615	2.239e-05	0.0001811	9.8e-05
s__Vibrio_genomosp._F6	0.000156	0.0001292	6.018e-05	9.482e-05	0.04533	0.6615	-2.069e-05	0.0002176	9.579e-05
s__Micropruina_glycogenica	0.0001525	8.975e-05	5.833e-05	4.95e-05	0.04533	0.6615	1.929e-05	0.0001689	9.417e-05
s__unclassified_g__Polaribacter	0.0001514	0.0001096	5.841e-05	3.598e-05	0.04533	0.6615	1.886e-05	0.0001802	9.295e-05
s__Domibacillus_indicus	0.0001517	9.917e-05	5.972e-05	3.788e-05	0.04533	0.6615	2.45e-05	0.0001833	9.198e-05
s__Sporosarcina_sp._P1	0.0001428	0.000109	5.151e-05	2.981e-05	0.04533	0.6615	1.484e-05	0.0001746	9.125e-05
s__Thermotoga_sp.	0.0002241	6.495e-05	0.0001362	5.168e-05	0.04533	0.6615	1.913e-05	0.0001469	8.791e-05
s__Alteromonas_lipolytica	0.0001795	6.317e-05	9.433e-05	4.089e-05	0.04533	0.6615	2.601e-05	0.0001389	8.52e-05
s__Desulfatibacillum_alkenivorans	0.0001731	9.406e-05	8.89e-05	2.701e-05	0.04533	0.6615	1.195e-05	0.0001519	8.422e-05
s__Paenibacillus_sp._UASWS1643	0.0001359	9.267e-05	5.231e-05	2.614e-05	0.04533	0.6615	2.228e-05	0.0001595	8.354e-05
s__Chondromyces_crocatus	0.0001288	9.717e-05	4.778e-05	1.909e-05	0.04533	0.6615	1.31e-05	0.0001616	8.103e-05
s__Fulvivirga_sp._RKSG066	0.0001586	4.15e-05	7.851e-05	7.063e-05	0.04533	0.6615	1.757e-05	0.0001381	8.005e-05
s__Salinibacillus_xinjiangensis	0.0001894	7.313e-05	0.0001112	5.102e-05	0.04533	0.6615	1.51e-05	0.0001523	7.822e-05
s__Catellicoccus_marimammalium	0.0001534	6.683e-05	7.549e-05	5.736e-05	0.04533	0.6615	9.979e-06	0.0001381	7.785e-05
s__Insolitispirillum_peregrinum	0.0001205	8.839e-05	4.595e-05	3.352e-05	0.04533	0.6615	1.387e-05	0.0001423	7.459e-05
s__Corynebacterium_sp.	0.0001699	5.59e-05	9.566e-05	2.687e-05	0.04533	0.6615	2.944e-05	0.000121	7.43e-05
s__Nitrospirae_bacterium_GWC2_57_13	0.0001155	7.748e-05	4.21e-05	2.831e-05	0.04533	0.6615	1.721e-05	0.0001353	7.336e-05
s__Helicobacteraceae_bacterium_4484_230	0.0001	6.865e-05	2.76e-05	3e-05	0.04533	0.6615	2.08e-05	0.0001274	7.242e-05
s__Mesotoga_sp._BH458_6_3_2_1	0.0001195	8.034e-05	4.797e-05	3.705e-05	0.04533	0.6615	1.332e-05	0.0001407	7.15e-05
s__Candidatus_Moranbacteria_bacterium_GW2011_GWC2_37_8	9.387e-05	6.326e-05	2.776e-05	2.276e-05	0.04533	0.6615	2.168e-05	0.0001178	6.611e-05
s__Noviherbaspirillum_humi	0.0001409	4.306e-05	7.654e-05	4.375e-05	0.04533	0.6615	1.93e-05	0.0001114	6.433e-05
s__Lactobacillus_satsumensis	0.0001059	4.647e-05	4.202e-05	2.866e-05	0.04533	0.6615	2.904e-05	0.0001046	6.392e-05
s__bacterium_HR27	8.682e-05	6.014e-05	2.422e-05	2.341e-05	0.04533	0.6615	1.692e-05	0.000106	6.26e-05
s__unclassified_f__Tissierellaceae	0.0001482	6.851e-05	8.636e-05	3.376e-05	0.04533	0.6615	1.137e-05	0.0001207	6.188e-05
s__Desulfonatronum_thiosulfatophilum	0.0001274	4.382e-05	6.862e-05	2.983e-05	0.04533	0.6615	2.058e-05	0.0001006	5.88e-05
s__uncultured_delta_proteobacterium_HF0070_15B21	0.0001048	5.091e-05	4.687e-05	3.453e-05	0.04533	0.6615	1.241e-05	0.0001023	5.787e-05
s__Candidatus_Omnitrophica_bacterium_ADurb.Bin277	0.0001145	5.948e-05	5.73e-05	6.721e-05	0.04533	0.6615	-6.628e-06	0.0001238	5.717e-05
s__Bifidobacterium_ramosum	0.000258	3.241e-05	0.0002016	4.745e-05	0.04533	0.6615	1.002e-05	9.536e-05	5.642e-05
s__Candidatus_Endobugula_sertula	7.21e-05	5.758e-05	2.127e-05	1.389e-05	0.04533	0.6615	1.183e-05	9.485e-05	5.083e-05
s__Streptomyces_sp._Ru73	7.967e-05	3.954e-05	3.284e-05	2.926e-05	0.04533	0.6615	1.134e-05	8.27e-05	4.684e-05
s__Suicoccus_acidiformans	0.0001111	7.952e-05	6.56e-05	5.078e-05	0.04533	0.6615	-1.749e-05	0.0001233	4.552e-05
s__Actinotignum_sanguinis	6.221e-05	3.506e-05	1.936e-05	1.647e-05	0.04533	0.6615	1.438e-05	7.323e-05	4.285e-05
s__Paenibacillus_sp._cl141a	5.515e-05	4.119e-05	1.567e-05	1.306e-05	0.04533	0.6615	1.038e-05	7.14e-05	3.948e-05
s__Spirulina_sp._DLM2.Bin59	7.129e-05	2.976e-05	3.29e-05	1.85e-05	0.04533	0.6615	1.492e-05	6.464e-05	3.84e-05
s__Meiothermus_rufus	5.743e-05	2.771e-05	2.033e-05	1.374e-05	0.04533	0.6615	1.348e-05	6.049e-05	3.709e-05
s__Candidatus_Desantisbacteria_bacterium_CG_4_10_14_0_8_um_filter_48_22	5.701e-05	3.46e-05	2.001e-05	1.962e-05	0.04533	0.6615	8.745e-06	6.619e-05	3.7e-05
s__Noviherbaspirillum_autotrophicum	4.755e-05	3.276e-05	1.334e-05	8.425e-06	0.04533	0.6615	9.592e-06	6.083e-05	3.421e-05
s__Bacillus_obstructivus	6.164e-05	3.236e-05	2.773e-05	3.253e-05	0.04533	0.6615	1.838e-06	6.948e-05	3.392e-05
s__Candidatus_Caldatribacterium_sp.	6.588e-05	2.897e-05	3.393e-05	2.938e-05	0.04533	0.6615	3.432e-06	6.393e-05	3.194e-05
s__Photobacterium_iliopiscarium	7.187e-05	3.075e-05	4.024e-05	2.449e-05	0.04533	0.6615	4.16e-06	6.05e-05	3.162e-05
s__Agromyces_sp._OV415	4.087e-05	2.493e-05	1.563e-05	1.058e-05	0.04533	0.6615	5.983e-06	4.562e-05	2.525e-05
s__Luteimonas_sp._YD-1	3.072e-05	1.508e-05	1.249e-05	7.083e-06	0.04533	0.6615	6.218e-06	3.023e-05	1.823e-05
s__Massilia_aquatica	1.323e-05	1.671e-05	3.415e-05	2.195e-05	0.04533	0.6615	-4.043e-05	2.915e-08	-2.092e-05
s__Acetobacter_malorum	2.276e-05	1.336e-05	4.379e-05	1.609e-05	0.04533	0.6615	-3.524e-05	-4.751e-06	-2.102e-05
s__Flavobacterium_sp._F339	1.854e-05	1.522e-05	4.003e-05	1.421e-05	0.04533	0.6615	-3.598e-05	-4.674e-06	-2.15e-05
s__Dokdonia_sp._Hel1_53	2.012e-05	1.196e-05	4.871e-05	2.739e-05	0.04533	0.6615	-5.014e-05	-7.209e-06	-2.859e-05
s__Flavobacterium_sp._HMWF030	1.526e-05	1.528e-05	4.575e-05	2.906e-05	0.04533	0.6615	-5.325e-05	-6.801e-06	-3.048e-05
s__Enterococcus_timonensis	4.327e-05	2.271e-05	7.548e-05	2.165e-05	0.04533	0.6615	-5.608e-05	-1.07e-05	-3.22e-05
s__Arthrobacter_sp._35W	1.194e-05	1.058e-05	4.471e-05	2.476e-05	0.04533	0.6615	-5.319e-05	-1.19e-05	-3.277e-05
s__Erythrobacter_sp.	3.184e-05	2.752e-05	6.482e-05	2.873e-05	0.04533	0.6615	-6.03e-05	-1.101e-06	-3.298e-05
s__Puniceicoccaceae_bacterium_MED-G30	2.002e-05	1.617e-05	5.307e-05	2.799e-05	0.04533	0.6615	-5.406e-05	-7.853e-06	-3.305e-05
s__Bacillus_sp._N1-1	3.294e-05	3.184e-05	6.92e-05	2.494e-05	0.04533	0.6615	-6.44e-05	-3.067e-06	-3.627e-05
s__Microbulbifer_mangrovi	1.374e-05	1.296e-05	5.046e-05	3.505e-05	0.04533	0.6615	-6.448e-05	-1.059e-05	-3.671e-05
s__Oenococcus_sp._UCMA_16435	2.395e-05	2.13e-05	6.081e-05	3.836e-05	0.04533	0.6615	-7.171e-05	-7.033e-06	-3.687e-05
s__Acidobacteria_bacterium_RIFCSPLOWO2_12_FULL_65_11	2.28e-05	2.553e-05	6.023e-05	2.166e-05	0.04533	0.6615	-6.061e-05	-1.019e-05	-3.743e-05
s__Chryseobacterium_sp._FH1	6.793e-05	4.421e-05	0.0001061	2.193e-05	0.04533	0.6615	-7.892e-05	1.374e-06	-3.818e-05
s__Sulfuriferula_sp._AH1	2.34e-05	2.334e-05	6.483e-05	3.864e-05	0.04533	0.6615	-7.232e-05	-8.251e-06	-4.142e-05
s__Bacteroidetes_bacterium_RIFOXYC2_FULL_39_11	3.123e-05	2.345e-05	7.391e-05	3.389e-05	0.04533	0.6615	-7.448e-05	-1.391e-05	-4.268e-05
s__Planctomycetes_bacterium_DG_23	5.119e-05	5.298e-05	9.563e-05	6.3e-05	0.04533	0.6615	-0.000111	1.668e-05	-4.443e-05
s__Marixanthomonas_ophiurae	5.944e-05	6.326e-05	0.000104	5.045e-05	0.04533	0.6615	-0.0001063	2.064e-05	-4.455e-05
s__Gilliamella_intestini	2.816e-05	4.56e-05	8.113e-05	5.415e-05	0.04533	0.6615	-0.0001119	-3.774e-06	-5.296e-05
s__Absiella_sp._AM09-45	5.577e-05	3.155e-05	0.0001109	3.852e-05	0.04533	0.6615	-8.945e-05	-1.969e-05	-5.514e-05
s__Asinibacterium_sp._OR53	5.197e-05	5.731e-05	0.0001077	5.231e-05	0.04533	0.6615	-0.0001103	4.95e-06	-5.574e-05
s__Flavobacteria_bacterium_MS024-2A	7.292e-05	2.456e-05	0.0001291	5.135e-05	0.04533	0.6615	-9.957e-05	-1.726e-05	-5.624e-05
s__Synechococcus_sp._PCC_6312	1.334e-05	7.994e-06	7.05e-05	6.329e-05	0.04533	0.6615	-0.0001073	-1.315e-05	-5.717e-05
s__Actinopolymorpha_singaporensis	3.21e-05	4.231e-05	9.287e-05	7.336e-05	0.04533	0.6615	-0.000121	2.106e-06	-6.079e-05
s__uncultured_bacterium_DCM001Kan16	5.448e-05	4.438e-05	0.0001219	3.738e-05	0.04533	0.6615	-0.0001073	-2.482e-05	-6.743e-05
s__Chryseobacterium_arthrosphaerae	3.51e-05	2.529e-05	0.0001027	6.264e-05	0.04533	0.6615	-0.0001163	-1.919e-05	-6.755e-05
s__unclassified_g__Gordonia_f__Gordoniaceae	6.486e-05	6.547e-05	0.0001356	7.677e-05	0.04533	0.6615	-0.0001461	4.423e-07	-7.072e-05
s__Salinicoccus_sp._CT19	2.942e-05	1.375e-05	0.000102	6.823e-05	0.04533	0.6615	-0.0001226	-2.307e-05	-7.254e-05
s__Neobacillus_fumarioli	4.894e-05	6.144e-05	0.000124	8.074e-05	0.04533	0.6615	-0.000147	-3.098e-06	-7.506e-05
s__Flavobacterium_sinopsychrotolerans	3.703e-05	2.495e-05	0.0001127	7.73e-05	0.04533	0.6615	-0.0001386	-2.004e-05	-7.57e-05
s__Numidum_massiliense	5.962e-05	5.216e-05	0.0001354	5.443e-05	0.04533	0.6615	-0.0001314	-2.039e-05	-7.576e-05
s__Sulfuricurvum_sp._IAE1	6.46e-05	2.577e-05	0.0001404	8.604e-05	0.04533	0.6615	-0.0001471	-1.605e-05	-7.576e-05
s__Starkeya_sp._3C	2.472e-05	1.907e-05	0.0001015	6.352e-05	0.04533	0.6615	-0.0001224	-2.502e-05	-7.676e-05
s__Bacillus_amyloliquefaciens	0.0001113	5.914e-05	0.0001886	6.069e-05	0.04533	0.6615	-0.0001393	-1.173e-05	-7.73e-05
s__Pseudonocardia_autotrophica	5.299e-05	4.322e-05	0.0001312	8.522e-05	0.04533	0.6615	-0.000155	-1.509e-05	-7.824e-05
s__Gaiellales_bacterium	9.573e-05	2.601e-05	0.0001775	6.009e-05	0.04533	0.6615	-0.0001241	-3.034e-05	-8.177e-05
s__Francisella_hispaniensis	3.828e-05	4.687e-05	0.0001224	9.625e-05	0.04533	0.6615	-0.000168	-1.145e-05	-8.417e-05
s__unclassified_g__Alcanivorax	5.553e-05	3.364e-05	0.0001413	9.946e-05	0.04533	0.6615	-0.0001713	-2.129e-05	-8.577e-05
s__Lonepinella_koalarum	8.52e-05	4.638e-05	0.0001723	7.03e-05	0.04533	0.6615	-0.0001479	-2.232e-05	-8.715e-05
s__uncultured_delta_proteobacterium_HF0200_39N20	0.0001341	5.739e-05	0.0002234	6.675e-05	0.04533	0.6615	-0.0001539	-2.797e-05	-8.935e-05
s__Myroides_sp._N17-2	5.719e-05	4.151e-05	0.0001493	9.59e-05	0.04533	0.6615	-0.0001718	-1.667e-05	-9.211e-05
s__Variovorax_sp._JS1663	6.85e-05	5.726e-05	0.0001607	9.142e-05	0.04533	0.6615	-0.0001759	-1.984e-05	-9.225e-05
s__Paenibacillus_terrae	0.0002333	0.0001079	0.0003258	8.483e-05	0.04533	0.6615	-0.0002031	1.613e-05	-9.245e-05
s__Clostridium_sp._CAG:729	4.605e-05	2.965e-05	0.000139	0.0001279	0.04533	0.6615	-0.0001958	-1.273e-05	-9.297e-05
s__Chryseobacterium_camelliae	3.593e-05	2.276e-05	0.0001302	7.691e-05	0.04533	0.6615	-0.0001529	-3.418e-05	-9.424e-05
s__Planctomycetes_bacterium_SCN_63-9	7.186e-05	4.692e-05	0.0001667	7.197e-05	0.04533	0.6615	-0.0001599	-2.585e-05	-9.486e-05
s__Weissella_thailandensis	0.000187	3.394e-05	0.0002887	0.0001454	0.04533	0.6615	-0.0002221	-1.328e-05	-0.0001017
s__Nitratireductor_sp._XY-223	1.894e-05	1.005e-05	0.0001217	0.0001734	0.04533	0.6615	-0.0002446	-1.187e-05	-0.0001028
s__Candidatus_Roseilinea_sp._NK_OTU-006	5.679e-05	5.266e-05	0.0001626	0.0001208	0.04533	0.6615	-0.0002157	-2.116e-05	-0.0001058
s__Candidatus_Brocadia_sinica	0.0001083	4.658e-05	0.0002154	8.611e-05	0.04533	0.6615	-0.0001804	-3.17e-05	-0.0001071
s__Hymenobacter_sp._HMF4947	8.636e-05	0.0001042	0.0001951	8.29e-05	0.04533	0.6615	-0.0001951	-3.635e-06	-0.0001088
s__Thiovulum_sp._ES	7.123e-05	4.601e-05	0.0001875	0.0001423	0.04533	0.6615	-0.0002355	-2.144e-05	-0.0001162
s__Pedobacter_sp._L105	0.000104	8.422e-05	0.0002216	0.000105	0.04533	0.6615	-0.0002088	-2.003e-05	-0.0001176
s__Ardenticatena_maritima	9.511e-05	7.316e-05	0.0002137	7.452e-05	0.04533	0.6615	-0.0001905	-3.613e-05	-0.0001186
s__Rhodobacter_megalophilus	0.0001021	8.807e-05	0.0002246	8.158e-05	0.04533	0.6615	-0.0001963	-2.393e-05	-0.0001224
s__Candidatus_Saccharibacteria_bacterium_GW2011_GWA2_46_10	3.95e-05	4.005e-05	0.0001647	0.0001758	0.04533	0.6615	-0.0002821	-2.614e-05	-0.0001252
s__Chryseobacterium_culicis	0.00011	7.549e-05	0.0002363	6.41e-05	0.04533	0.6615	-0.0002028	-5.555e-05	-0.0001263
s__Xenorhabdus_cabanillasii	4.694e-05	8.787e-05	0.0001741	0.0001269	0.04533	0.6615	-0.0002405	-7.201e-06	-0.0001272
s__Planomicrobium_glaciei	0.0001573	8.556e-05	0.0002876	0.0001076	0.04533	0.6615	-0.0002409	-3.297e-05	-0.0001302
s__Weissella_muntiaci	4.632e-05	3.981e-05	0.0001792	0.0001362	0.04533	0.6615	-0.0002428	-3.516e-05	-0.0001329
s__Lacticigenium_naphtae	0.0001	7.723e-05	0.0002383	0.0001341	0.04533	0.6615	-0.0002629	-4.348e-05	-0.0001383
s__candidate_division_WWE3_bacterium_CG10_big_fil_rev_8_21_14_0_10_32_10	1.333e-05	1.371e-05	0.0001572	0.0001873	0.04533	0.6615	-0.0002897	-2.263e-05	-0.0001439
s__Lactococcus_sp._dk101	6.342e-05	4.139e-05	0.0002082	0.0001005	0.04533	0.6615	-0.0002158	-5.541e-05	-0.0001447
s__Spirosoma_montaniterrae	0.0002393	4.887e-05	0.0003925	0.0001316	0.04533	0.6615	-0.0002462	-4.347e-05	-0.0001532
s__Azohydromonas_australica	0.0001862	0.0001304	0.0003415	0.0001127	0.04533	0.6615	-0.0002707	-2.302e-05	-0.0001552
s__Belliella_pelovolcani	0.0001233	0.0001312	0.0002787	0.000126	0.04533	0.6615	-0.0002843	-2.356e-05	-0.0001554
s__Pseudomonas_caricapapayae	0.0001618	0.0001031	0.0003192	0.0001281	0.04533	0.6615	-0.000284	-3.975e-05	-0.0001574
s__Atopococcus_tabaci	0.0001511	4.542e-05	0.0003154	0.0001343	0.04533	0.6615	-0.0002741	-6.632e-05	-0.0001644
s__Enterobacteriaceae_bacterium_TzEc013	8.956e-05	0.0001015	0.0002585	6.717e-05	0.04533	0.6615	-0.0002468	-6.909e-05	-0.0001689
s__Chlorobium_sp._N1	0.0001446	7.972e-05	0.0003144	0.0001544	0.04533	0.6615	-0.0002945	-4.903e-05	-0.0001698
s__Chryseobacterium_taklimakanense	0.0001231	5.38e-05	0.000293	0.0002196	0.04533	0.6615	-0.0003519	-2.843e-05	-0.0001698
s__Chryseobacterium_sp._VAUSW3	9.802e-05	6.102e-05	0.0002743	0.0002376	0.04533	0.6615	-0.0003822	-3.669e-05	-0.0001763
s__Flavobacterium_frigidimaris	0.0001254	0.0001677	0.0003125	0.000149	0.04533	0.6615	-0.000331	-4.717e-06	-0.0001871
s__Veillonella_sp._VA141	0.0001297	0.0001669	0.0003199	0.0002069	0.04533	0.6615	-0.0004021	1.572e-05	-0.0001902
s__Mucilaginibacter_sp._14171R-50	0.0002339	0.0003673	0.0004289	0.000336	0.04533	0.6615	-0.0005196	0.0002253	-0.0001951
s__Micromonospora_avicenniae	6.761e-05	0.0001036	0.0002651	0.0001217	0.04533	0.6615	-0.0003056	-7.455e-05	-0.0001974
s__Macrococcus_goetzii	8.683e-05	7.865e-05	0.0002856	0.0001699	0.04533	0.6615	-0.0003359	-5.542e-05	-0.0001987
s__uncultured_bacterium_Ad_136_J17_contig1	0.0003505	0.0001008	0.0005633	0.0001634	0.04533	0.6615	-0.0003459	-5.487e-05	-0.0002129
s__Larkinella_arboricola	0.000337	0.0001402	0.000552	0.000256	0.04533	0.6615	-0.0004469	-1.043e-05	-0.0002149
s__Clostridium_sp._M14	9.498e-05	5.824e-05	0.0003108	0.0003524	0.04533	0.6615	-0.000516	-3.319e-05	-0.0002159
s__Lactobacillus_oris	0.000183	7.218e-05	0.0004123	0.000245	0.04533	0.6615	-0.0004336	-4.637e-05	-0.0002293
s__Flavobacterium_terrigena	0.0001463	5.851e-05	0.0003905	0.0001751	0.04533	0.6615	-0.0003678	-0.0001046	-0.0002442
s__Tenacibaculum_sp._Bg11-29	0.0003146	0.0006375	0.0005604	0.0007135	0.04533	0.6615	-0.0008681	0.0004391	-0.0002458
s__Spirochaetes_bacterium_DG_61	6.063e-05	5.473e-05	0.0003101	0.0003454	0.04533	0.6615	-0.0005061	-2.381e-05	-0.0002495
s__Flavobacterium_sp._CJ74	0.000235	0.0001492	0.0004847	0.0002656	0.04533	0.6615	-0.0004654	-2.864e-05	-0.0002496
s__Bacillus_camelliae	0.0002868	0.0001539	0.0005389	0.0002035	0.04533	0.6615	-0.0004564	-7.86e-05	-0.0002521
s__Mesoflavibacter_sabulilitoris	0.000231	0.0001604	0.0004832	0.0003997	0.04533	0.6615	-0.0006102	2.935e-05	-0.0002522
s__Nocardioides_sp._503	6.068e-05	3.087e-05	0.0003142	0.0005106	0.04533	0.6615	-0.0006837	-1.648e-05	-0.0002535
s__Muricauda_sp._LMIT004	0.0002124	0.0001398	0.0004676	0.0002005	0.04533	0.6615	-0.000463	-8.695e-05	-0.0002551
s__Solitalea_koreensis	0.0002879	0.0003545	0.0005538	0.0004342	0.04533	0.6615	-0.0006906	0.0001612	-0.0002659
s__Spirosoma_sp._I-24	0.0004491	0.0001936	0.0007173	0.0001512	0.04533	0.6615	-0.0004355	-8.761e-05	-0.0002682
s__Parapedobacter_koreensis	0.0002583	0.0002208	0.000529	0.0003225	0.04533	0.6615	-0.0005357	-1.127e-05	-0.0002707
s__Larkinella_terrae	0.0002035	0.0001087	0.0004819	0.0004008	0.04533	0.6615	-0.0006434	-2.877e-05	-0.0002785
s__Vibrio_rotiferianus	0.0001489	0.0001216	0.0004312	0.0003908	0.04533	0.6615	-0.0005944	-2.323e-05	-0.0002823
s__Candidatus_Chloroploca_sp._M-50	0.0002125	0.0001636	0.0004989	0.00022	0.04533	0.6615	-0.0004768	-7.547e-05	-0.0002864
s__uncultured_bacterium_92	2.559e-05	1.47e-05	0.0003176	0.0004851	0.04533	0.6615	-0.0006939	-3.915e-05	-0.000292
s__Mesorhizobium_sp._AA23	6.764e-05	0.0001106	0.0003618	0.0005032	0.04533	0.6615	-0.0007257	-2.392e-05	-0.0002942
s__Ignavibacteria_bacterium_GWA2_36_19	0.0001651	8.014e-05	0.0004637	0.0005093	0.04533	0.6615	-0.000725	-4.181e-05	-0.0002986
s__uncultured_bacterium_fosmid_pJB69A5	0.0003574	0.0001139	0.0006578	0.0002587	0.04533	0.6615	-0.0005289	-0.0001019	-0.0003004
s__Flavobacterium_sandaracinum	4.555e-05	3.075e-05	0.0003466	0.0003792	0.04533	0.6615	-0.0006157	-6.998e-05	-0.000301
s__Granulicatella_sp._WM01	0.0001302	0.0001069	0.000475	0.0006408	0.04533	0.6615	-0.0008763	-1.348e-05	-0.0003448
s__Bacteroides_sp._3_1_19	0.0003243	0.0001637	0.0006877	0.000464	0.04533	0.6615	-0.0007581	-3.73e-05	-0.0003634
s__Brevibacillus_laterosporus	0.0005876	0.0001335	0.0009671	0.0005125	0.04533	0.6615	-0.0008254	-5.838e-05	-0.0003795
s__Bacillus_sp._(in:_Bacteria)	0.0001599	0.0002194	0.0005487	0.0003938	0.04533	0.6615	-0.000686	-7.666e-05	-0.0003888
s__Marinobacterium_jannaschii	0.0001367	0.000159	0.0005293	0.0006128	0.04533	0.6615	-0.0008914	-1.821e-05	-0.0003925
s__Flavobacterium_chilense	8.401e-05	7.454e-05	0.0004807	0.00045	0.04533	0.6615	-0.0007485	-9.684e-05	-0.0003967
s__Bacteroides_sp._OF03-11BH	0.0009754	0.0002639	0.001382	0.0003029	0.04533	0.6615	-0.0006922	-0.0001224	-0.0004065
s__Hydrogenispora_ethanolica	0.000882	0.0003221	0.001291	0.0004724	0.04533	0.6615	-0.0008392	-3.291e-05	-0.0004094
s__Oceanicaulis_sp._350	0.0001857	0.0001821	0.000597	0.000438	0.04533	0.6615	-0.0007652	-8.176e-05	-0.0004113
s__Draconibacterium_sp._M1	0.0008315	0.0001539	0.001249	0.0004576	0.04533	0.6615	-0.0007472	-6.912e-05	-0.0004173
s__Aquiflexum_sp._Z0201	0.0003428	9.307e-05	0.0007659	0.0005224	0.04533	0.6615	-0.000856	-8.528e-05	-0.000423
s__Cecembia_calidifontis	0.0003735	0.0001193	0.000797	0.0004225	0.04533	0.6615	-0.0007522	-0.0001025	-0.0004234
s__Parcubacteria_group_bacterium_ADurb.Bin316	0.0002163	0.0001832	0.0006484	0.0005094	0.04533	0.6615	-0.0008407	-9.969e-05	-0.0004322
s__Flavobacterium_sasangense	0.0002951	0.0001144	0.0007402	0.0003226	0.04533	0.6615	-0.0006933	-0.0001814	-0.0004451
s__Absiella_sp._AM22-9	0.0001636	0.0001268	0.0006278	0.0006086	0.04533	0.6615	-0.0009282	-7.6e-05	-0.0004642
s__Ruminococcus_sp._AM26-12LB	0.0004832	0.0003846	0.0009497	0.0002486	0.04533	0.6615	-0.0007847	-8.536e-05	-0.0004665
s__unclassified_g__Dysgonomonas	0.0008629	0.0003154	0.001348	0.0004594	0.04533	0.6615	-0.0008436	-5.578e-05	-0.0004854
s__Blautia_sp._AF19-13LB	0.001109	0.0002272	0.00162	0.0005542	0.04533	0.6615	-0.0009619	-8.169e-05	-0.0005114
s__Odoribacter_splanchnicus_CAG:14	0.0004533	0.0002161	0.0009923	0.0004959	0.04533	0.6615	-0.0009287	-0.0001192	-0.000539
s__Paucisalibacillus_globulus	9.394e-05	9.613e-05	0.0006365	0.001049	0.04533	0.6615	-0.001443	-1.967e-05	-0.0005425
s__Bacteroides_intestinalis_CAG:315	0.0006444	0.0002618	0.001227	0.0005888	0.04533	0.6615	-0.001093	-0.0001385	-0.0005825
s__Arsenicibacter_rosenii	0.0007439	0.0002995	0.001364	0.0005295	0.04533	0.6615	-0.001035	-0.000196	-0.0006202
s__Flammeovirga_yaeyamensis	0.003496	0.0005321	0.004126	0.0001962	0.04533	0.6615	-0.001019	-0.000226	-0.00063
s__unclassified_p__Cyanobacteria	0.0002133	0.0001053	0.0008968	0.001398	0.04533	0.6615	-0.001832	-2.493e-05	-0.0006834
s__Sphingobacterium_sp._IMCC25678	0.0002333	0.0002745	0.0009291	0.001243	0.04533	0.6615	-0.001771	8.617e-06	-0.0006957
s__Mucilaginibacter_rubeus	0.0008097	0.0003174	0.001544	0.0005851	0.04533	0.6615	-0.001215	-0.0002616	-0.000735
s__Pontibacter_sp._TRT317	0.0003937	0.0002344	0.001204	0.0008521	0.04533	0.6615	-0.001479	-0.0002224	-0.00081
s__Sunxiuqinia_dokdonensis	0.001533	0.0005675	0.002343	0.0006338	0.04533	0.6615	-0.001408	-0.0001992	-0.0008103
s__Psychrobacter_pygoscelis	0.0002422	0.0001791	0.001071	0.0009175	0.04533	0.6615	-0.001566	-0.0001941	-0.0008288
s__Paraflavitalea_soli	0.0003247	0.0001561	0.001197	0.0008448	0.04533	0.6615	-0.001471	-0.0002831	-0.0008725
s__Ohtaekwangia_koreensis	0.001355	0.0005263	0.002287	0.0009096	0.04533	0.6615	-0.001794	-0.0002638	-0.0009319
s__Bacteroides_sp._3_1_33FAA	0.002422	0.0007256	0.003395	0.0009931	0.04533	0.6615	-0.001965	-0.000124	-0.0009727
s__Bacteroidetes_bacterium_ADurb.Bin123	0.00113	0.0004794	0.002324	0.0009049	0.04533	0.6615	-0.001993	-0.0004627	-0.001195
s__Dyadobacter_psychrotolerans	0.001114	0.0003117	0.002367	0.001106	0.04533	0.6615	-0.002061	-0.0004233	-0.001254
s__Leeuwenhoekiella_sp.	0.0005193	0.0001992	0.00178	0.001405	0.04533	0.6615	-0.002286	-0.0002967	-0.00126
s__Porphyromonas_canoris	0.002405	0.0008373	0.00376	0.0009248	0.04533	0.6615	-0.002352	-0.0004417	-0.001355
s__Marinilabiliaceae_bacterium	0.001181	0.0005534	0.002544	0.001182	0.04533	0.6615	-0.00231	-0.0003818	-0.001363
s__Prevotella_sp._oral_taxon_306	0.004252	0.0007587	0.005636	0.001371	0.04533	0.6615	-0.00264	-0.0002415	-0.001384
s__Bacteroides_sp._OM08-17BH	0.003589	0.0005935	0.005052	0.001521	0.04533	0.6615	-0.002695	-0.000505	-0.001464
s__Clostridium_cadaveris	0.003559	0.001119	0.005146	0.001363	0.04533	0.6615	-0.002841	-0.0003283	-0.001586
s__Bacteroidetes_bacterium_38_7	0.002432	0.001288	0.004331	0.001695	0.04533	0.6615	-0.003469	-0.0003525	-0.001899
s__Clostridium_sp._CAG:306	0.001865	0.001167	0.003831	0.003049	0.04533	0.6615	-0.004548	3.981e-05	-0.001966
s__Duncaniella_freteri	0.005308	0.001308	0.007523	0.001748	0.04533	0.6615	-0.003759	-0.0004489	-0.002215
s__Nubsella_zeaxanthinifaciens	0.002744	0.001995	0.005267	0.002929	0.04533	0.6615	-0.005208	0.0001418	-0.002523
s__Bacteroides_sp._An279	0.007927	0.002106	0.0105	0.001707	0.04533	0.6615	-0.004582	-0.0004522	-0.00257
s__Phascolarctobacterium_faecium	0.0027	0.001511	0.00548	0.003201	0.04533	0.6615	-0.005784	-0.0002795	-0.002781
s__Alistipes_sp._An31A	0.009088	0.00215	0.01262	0.002266	0.04533	0.6615	-0.005907	-0.001314	-0.00353
s__Prevotella_sp._AM34-19LB	0.01176	0.001116	0.01542	0.003717	0.04533	0.6615	-0.006548	-0.000885	-0.003657
s__Bacteroides_sp._CAG:714	0.008439	0.001517	0.01217	0.003394	0.04533	0.6615	-0.006649	-0.001063	-0.003731
s__Cloacibacillus_porcorum	0.00507	0.0009032	0.008872	0.003018	0.04533	0.6615	-0.005971	-0.001527	-0.003801
s__Bacteroides_caccae	0.03139	0.005401	0.03625	0.00184	0.04533	0.6615	-0.009337	-0.0008986	-0.004864
s__Phocaeicola_paurosaccharolyticus	0.0199	0.003395	0.02481	0.003661	0.04533	0.6615	-0.008428	-0.0008933	-0.004907
s__Bacteroides_sp._224	0.01669	0.003101	0.02232	0.004972	0.04533	0.6615	-0.009592	-0.001462	-0.005628
s__Alistipes_sp._An66	0.02427	0.007673	0.03042	0.007127	0.04533	0.6615	-0.01399	0.002175	-0.006159
s__Bacteroidales_bacterium_36-12	0.01156	0.004515	0.01795	0.005623	0.04533	0.6615	-0.01217	-0.0016	-0.00639
s__Bacteroides_sp._51	0.02488	0.005683	0.03133	0.004775	0.04533	0.6615	-0.01141	-0.0006584	-0.006453
s__Clostridiales_bacterium_59_14	0.01936	0.002942	0.02605	0.008265	0.04533	0.6615	-0.01403	-0.001035	-0.006682
s__Alistipes_finegoldii	0.01732	0.003596	0.02409	0.004231	0.04533	0.6615	-0.01069	-0.002212	-0.006772
s__Bacteroidaceae_bacterium	0.06225	0.005368	0.06918	0.00316	0.04533	0.6615	-0.01128	-0.002195	-0.006929
s__Muribaculum_intestinale	0.01718	0.00522	0.0247	0.0046	0.04533	0.6615	-0.01296	-0.002587	-0.007518
s__Bacteroides_stercoris	0.03726	0.007221	0.04484	0.003495	0.04533	0.6615	-0.0133	-0.001482	-0.007577
s__Oscillibacter_sp._CAG:241	0.01415	0.003003	0.02242	0.007982	0.04533	0.6615	-0.01441	-0.002436	-0.008273
s__Phocaeicola_plebeius	0.05353	0.007167	0.06183	0.004813	0.04533	0.6615	-0.01456	-0.001755	-0.008295
s__unclassified_g__Alistipes	0.02617	0.007726	0.03666	0.005264	0.04533	0.6615	-0.01651	-0.003652	-0.01049
s__Butyrivibrio_hungatei	0.2717	0.3409	0.4057	0.2891	0.04533	0.6615	-0.459	0.1761	-0.134
s__Ruminococcus_sp.	0.2803	0.08769	0.4598	0.15	0.04533	0.6615	-0.3125	-0.06719	-0.1795
s__Lachnospiraceae_bacterium_G41	0.1159	0.09927	0.3088	0.1761	0.04533	0.6615	-0.3342	-0.05024	-0.193
s__bacterium_F083	0.4804	0.2249	0.9698	0.4485	0.04533	0.6615	-0.8491	-0.1259	-0.4895
s__[Actinobacillus]_rossii	0.0002123	0.0001334	0.0001777	8.74e-05	0.051	0.9347	-7.234e-05	0.0001489	3.463e-05
