# Supplementary material for: Antimicrobial peptides act on the rumen microbiome and metabolome affecting the performance of castrated bulls
Source: J Anim Sci Biotechnol. 2023 Mar 9;14:31. doi: 10.1186/s40104-023-00832-5 (PMC9996874; doi:10.1186/s40104-023-00832-5)
Supplement: Supplementary file 6 — Additional file 6: Table S5. CK and AP significant difference in virus. [file 40104_2023_832_MOESM6_ESM.xlsx]

## Sheet: Table S5
Table S5 CK and AP Significant difference in Virus
Name	AP-Mean, %	AP-Sd, %	CK-Mean, %	CK-Sd, %	P-value	Corrected pvalue	Lower ci	Upper ci	Effectsize
s__Pectobacterium_phage_DU_PP_III	0.0005611	0.0005023	0.001448	0.0008116	0.03064	0.6167	-0.001623	-0.0002051	-0.0008872
s__Bordetella_virus_BPP1	0.0001001	0.0001222	0.0009544	0.001542	0.03064	0.6167	-0.002091	-7.176e-05	-0.0008543
s__Butyrivibrio_virus_Bo-Finn	7.855e-05	8.416e-05	0.000596	0.0005602	0.03064	0.6167	-0.0009141	-0.0001226	-0.0005174
s__Escherichia_phage_jat	7.778e-06	1.905e-05	0.0004392	0.0007977	0.02628	0.6167	-0.001088	-3.026e-05	-0.0004315
s__Erwinia_phage_vB_EamP-S6	4.058e-06	6.812e-06	0.0003944	0.0006308	0.02499	0.6167	-0.0008927	-1.31e-05	-0.0003903
s__Streptomyces_virus_Bing	0.0001325	0.000125	0.0005186	0.0003866	0.03064	0.6167	-0.0006981	-0.0001228	-0.0003862
s__Vibrio_phage_1.061.O._10N.286.55.C2	0	0	0.0003788	0.0006096	0.02844	0.6167	-0.0008648	-1.801e-05	-0.0003788
s__Streptococcus_phage_vB_SthS_VA460	0	0	0.0003004	0.0004626	0.02844	0.6167	-0.0006923	-3.03e-05	-0.0003004
s__Acinetobacter_phage_VB_ApiP_XC38	0	0	0.0002315	0.0004838	0.02844	0.6167	-0.0006342	-4.012e-06	-0.0002315
s__Arthrobacter_phage_Makai	9.55e-05	0.0001152	0.0003258	0.0001302	0.02024	0.6167	-0.0003567	-9.335e-05	-0.0002303
s__Podoviridae_sp._ctka020	7.33e-06	1.795e-05	0.0002263	0.0002614	0.01006	0.6167	-0.0004305	-6.087e-05	-0.000219
s__Proteus_phage_vB_PmiP_RS51pmB	0	0	0.0002045	0.0002261	0.02844	0.6167	-0.0003707	-5.808e-05	-0.0002045
s__Streptomyces_phage_ClubPenguin	2.443e-05	1.745e-05	0.0002246	0.0001564	0.008239	0.6167	-0.0003252	-9.294e-05	-0.0002001
s__Arthrobacter_phage_Cheesy	2.423e-05	1.718e-05	0.0002173	0.0001339	0.005075	0.6167	-0.0002913	-0.0001028	-0.000193
s__Actinomyces_virus_Av1	3.22e-05	2.433e-05	0.0001994	0.0002735	0.02024	0.6167	-0.0004	-2.866e-05	-0.0001672
s__Bacillus_phage_vB_BveP-Goe6	1.898e-05	1.62e-05	0.0001812	0.0001498	0.04383	0.6615	-0.0002734	-5.505e-05	-0.0001623
s__Campylobacter_virus_CP30A	2.932e-06	7.182e-06	0.0001612	0.0002979	0.02628	0.6167	-0.0004034	-1.681e-05	-0.0001583
s__Bacillus_virus_SRT01hs	2.746e-05	5.91e-05	0.0001851	0.0001258	0.01937	0.6167	-0.0002619	-5.929e-05	-0.0001577
s__Escherichia_virus_phiEB49	1.296e-06	3.175e-06	0.0001586	0.0001898	0.01671	0.6167	-0.0002872	-2.871e-05	-0.0001573
s__Streptococcus_phage_CHPC1027	3.115e-05	5.041e-05	0.0001882	0.0001341	0.0181	0.6167	-0.0002755	-5.728e-05	-0.000157
s__Cellulophaga_phage_phi10:1	3.075e-05	4.119e-05	0.0001867	0.0002136	0.04383	0.6615	-0.0003315	-2.611e-05	-0.000156
s__Paramecium_bursaria_Chlorella_virus_OR0704.2.2	2.797e-05	4.176e-05	0.000175	0.0001944	0.03035	0.6167	-0.0003141	-3.456e-05	-0.000147
s__Staphylococcus_virus_BS1	3.191e-05	3.94e-05	0.0001785	0.0001733	0.03064	0.6167	-0.0002958	-2.927e-05	-0.0001466
s__Psychrobacillus_phage_Perkons	3.722e-05	5.629e-05	0.0001746	0.0001433	0.02024	0.6167	-0.0002674	-3.861e-05	-0.0001374
s__Bacillus_phage_VMY22	1.726e-05	3.147e-05	0.0001407	0.0001268	0.01244	0.6167	-0.0002233	-4.355e-05	-0.0001234
s__Vibrio_phage_1.254.O._10N.286.45.C8	0	0	0.0001198	0.0001926	0.02844	0.6167	-0.0002734	-5.965e-06	-0.0001198
s__Enterococcus_virus_AL2	5.409e-06	4.207e-06	0.0001156	0.000189	0.004998	0.6167	-0.0002675	-1.56e-05	-0.0001102
s__Gordonia_phage_Gravy	2.203e-05	4.069e-05	0.0001225	6.414e-05	0.01152	0.6167	-0.0001567	-4.32e-05	-0.0001005
s__Clostridium_phage_phiCP34O	1.568e-05	2.83e-05	0.0001139	0.0001029	0.0181	0.6167	-0.0001781	-2.941e-05	-9.82e-05
s__Sinorhizobium_virus_N3	0	0	9.322e-05	0.0001346	0.02844	0.6167	-0.0002071	-1.079e-05	-9.322e-05
s__Arthrobacter_phage_Stayer	2.655e-05	2.403e-05	0.0001093	0.0001449	0.04533	0.6615	-0.0002062	-9.483e-06	-8.271e-05
s__Celeribacter_phage_P12053L	0	0	7.586e-05	0.0001154	0.02844	0.6167	-0.0001669	-9.291e-06	-7.586e-05
s__Escherichia_phage_Ecwhy_1	5.694e-06	1.06e-05	6.875e-05	0.0001266	0.0416	0.6615	-0.0001666	-4.938e-07	-6.306e-05
s__Xanthomonas_phage_XacN1	2.678e-05	1.478e-05	8.424e-05	8.109e-05	0.03064	0.6167	-0.0001227	-6.157e-06	-5.747e-05
s__Erwinia_virus_Ea9-2	0	0	5.546e-05	9.154e-05	0.02844	0.6167	-0.0001306	-2.764e-06	-5.545e-05
s__Psychrobacter_phage_pOW20-A	0	0	5.527e-05	0.000112	0.02844	0.6167	-0.0001471	-5.313e-06	-5.527e-05
s__Pseudomonas_phage_fnug	0	0	5.248e-05	0.0001062	0.02844	0.6167	-0.0001405	-2.636e-06	-5.248e-05
s__Stenotrophomonas_phage_vB_SmaS-DLP_6	1.052e-05	1.392e-05	6.223e-05	3.986e-05	0.01244	0.6167	-8.641e-05	-2.251e-05	-5.172e-05
s__Mycobacterium_phage_Constella	0	0	4.927e-05	8.844e-05	0.009622	0.6167	-0.0001226	-7.535e-06	-4.926e-05
s__Vibrio_phage_SHOU24	0	0	4.816e-05	6.029e-05	0.02844	0.6167	-9.062e-05	-6.813e-06	-4.816e-05
s__Mycobacterium_virus_Fionnbarth	0	0	4.487e-05	5.009e-05	0.02844	0.6167	-8.482e-05	-1.144e-05	-4.487e-05
s__Pseudomonas_virus_PaBG	2.655e-06	4.115e-06	4.536e-05	3.848e-05	0.02499	0.6167	-6.869e-05	-1.465e-05	-4.271e-05
s__Burkholderia_phage_BcepB1A	5.179e-06	1.268e-05	4.757e-05	5.206e-05	0.02499	0.6167	-8.608e-05	-7.84e-06	-4.239e-05
s__Lactococcus_phage_MW18S	1.835e-05	2.15e-05	5.727e-05	3.538e-05	0.04383	0.6615	-7.01e-05	-7.911e-06	-3.892e-05
s__Flavobacterium_phage_vB_FspS_snork9-1	0	0	3.582e-05	4.271e-05	0.02844	0.6167	-6.839e-05	-7.315e-06	-3.581e-05
s__Lactococcus_phage_phi31	0	0	3.48e-05	5.71e-05	0.02844	0.6167	-8.21e-05	-5.725e-06	-3.481e-05
s__Synechococcus_virus_STIM5	0	0	3.326e-05	3.897e-05	0.009622	0.6167	-6.697e-05	-9.758e-06	-3.326e-05
s__Clostridium_phage_CP3	1.36e-06	3.332e-06	2.985e-05	2.713e-05	0.02628	0.6167	-5.098e-05	-1.017e-05	-2.849e-05
s__Cronobacter_phage_S13	0	0	2.647e-05	2.529e-05	0.02844	0.6167	-4.56e-05	-8.33e-06	-2.647e-05
s__Bacillus_phage_QCM11	2.591e-06	4.014e-06	2.877e-05	2.69e-05	0.004337	0.6167	-4.831e-05	-9.277e-06	-2.618e-05
s__Vibrio_phage_1.121.O._10N.286.46.C4	0	0	2.501e-05	3.583e-05	0.02844	0.6167	-5.426e-05	-5.26e-06	-2.501e-05
s__Lactococcus_phage_LP1407	0	0	2.451e-05	3.45e-05	0.02844	0.6167	-5.223e-05	-4.131e-06	-2.451e-05
s__Bacillus_virus_Mater	1.067e-05	1.601e-05	3.5e-05	3.104e-05	0.04383	0.6615	-4.939e-05	3.482e-07	-2.433e-05
s__Mycobacterium_virus_Mutaforma13	0	0	2.399e-05	3.209e-05	0.02844	0.6167	-5.022e-05	-2.97e-06	-2.399e-05
s__Enterococcus_phage_heks	0	0	2.191e-05	2.984e-05	0.02844	0.6167	-4.676e-05	-4.126e-06	-2.191e-05
s__Streptomyces_phage_Ibantik	0	0	2.163e-05	2.23e-05	0.02844	0.6167	-3.802e-05	-6.159e-06	-2.163e-05
s__Corynebacterium_virus_SamW	0	0	2.109e-05	1.766e-05	0.009622	0.6167	-3.39e-05	-9.007e-06	-2.109e-05
s__Vibrio_phage_1.023.O._10N.222.51.B4	0	0	1.468e-05	1.699e-05	0.009622	0.6167	-2.793e-05	-4.139e-06	-1.468e-05
s__Bacillus_phage_DK1	3.93e-06	6.538e-06	1.785e-05	9.322e-06	0.0181	0.6167	-2.248e-05	-5.977e-06	-1.392e-05
s__Flavobacterium_sp._phage_1/32	1.337e-06	3.276e-06	1.349e-05	9.213e-06	0.01671	0.6167	-1.928e-05	-4.667e-06	-1.215e-05
s__Arthrobacter_virus_Bridgette	0	0	1.099e-05	1.185e-05	0.02844	0.6167	-2.011e-05	-2.97e-06	-1.099e-05
s__Faecalibacterium_virus_Brigit	0	0	6.981e-06	6.07e-06	0.02844	0.6167	-1.12e-05	-2.623e-06	-6.981e-06
s__Lactobacillus_phage_ATCCB	1.629e-05	1.64e-05	1.318e-06	3.229e-06	0.04025	0.6615	3.856e-06	2.727e-05	1.497e-05
s__Hokovirus_HKV1	0.0001758	0.0002413	2.775e-05	3.566e-05	0.03064	0.6167	1.86e-05	0.0003542	0.000148
s__Pseudoalteromonas_phage_Maelstrom	0.0001591	0.0002241	3.189e-06	7.811e-06	0.01006	0.6167	2.398e-05	0.0003472	0.0001559
