# Supplementary material for: Antimicrobial peptides act on the rumen microbiome and metabolome affecting the performance of castrated bulls
Source: J Anim Sci Biotechnol. 2023 Mar 9;14:31. doi: 10.1186/s40104-023-00832-5 (PMC9996874; doi:10.1186/s40104-023-00832-5)
Supplement: Supplementary file 7 — Additional file 7: Table S6. KEGG second level differentially significant pathway. [file 40104_2023_832_MOESM7_ESM.xlsx]

## Sheet: Table S6
Table S6 KEGG second level differentially significant pathway
Level2	AP-1	AP-5	AP-6	AP-4	AP-3	AP-2	CK-5	CK-3	CK-2	CK-6	CK-4	CK-1
Global and overview maps	4147565	3517946	4175573	3900476	3483341	3812972	3746713	3774714	4016723	4069461	3915271	3153527
Carbohydrate metabolism	1472625	1240659	1432058	1368062	1227332	1299606	1301933	1317554	1396848	1408292	1373237	1119245
Amino acid metabolism	1087794	896645	1110838	1020509	904068	974037	965568	978459	1048162	1057834	1009584	818514
Metabolism of cofactors and vitamins	721167	631904	765573	689717	623436	701308	665584	662810	745179	731938	686393	559438
Energy metabolism	702880	584917	702924	657911	569796	632992	617521	618201	649136	676148	641857	514255
Replication and repair	600417	618702	604169	575947	549043	637352	569799	572378	626263	611982	583670	480666
Translation	594761	524874	570267	554334	485087	549660	538823	524893	556173	567412	534336	427846
Nucleotide metabolism	591028	502511	566333	529229	475338	535684	522686	531091	554498	576343	540934	430750
Membrane transport	640132	519177	580270	541380	502409	505358	501306	514394	506333	537088	516586	402882
Glycan biosynthesis and metabolism	515742	435809	511479	482212	445453	483997	496796	496102	526313	516364	521388	410340
Cellular community - prokaryotes	414300	339371	406940	371198	351789	358287	356920	354190	367527	388820	369986	288510
Lipid metabolism	372836	322064	386241	361648	317338	344512	339248	349382	368149	364028	370470	301334
Signal transduction	361104	336656	373772	347292	319788	340860	326301	339462	348614	355990	345520	272280
Metabolism of other amino acids	355111	298836	349260	334989	295982	320817	322680	324144	343206	342606	340401	270318
Folding, sorting and degradation	331027	301721	336718	317060	289230	326096	309216	307248	330796	334060	310786	251430
Biosynthesis of other secondary metabolites	298192	263976	302824	287754	260130	275253	268714	278666	301804	291488	285632	237356
Cell growth and death	263474	250720	267612	255686	235243	266819	246150	248960	267791	275890	257256	210382
Drug resistance: antimicrobial	246304	209022	225316	214232	201122	213384	224828	225920	224030	239376	230906	180240
Metabolism of terpenoids and polyketides	194574	169824	195164	191196	170976	191714	178020	182334	196508	196656	182776	149932
Xenobiotics biodegradation and metabolism	146490	123487	141027	131704	115516	135727	129868	130397	139298	140700	135042	105328
Endocrine system	130306	120952	128922	124570	110555	114890	116456	117614	119918	126992	117790	98422
Infectious disease: bacterial	126076	111457	126141	116494	108338	123588	117520	116670	121732	128566	120078	96308
Transport and catabolism	120348	89480	120012	117208	99938	110807	121098	125088	123243	124644	129454	104402
Environmental adaptation	84518	70186	83814	80406	73898	78996	80818	84606	81658	86308	83160	68228
Cancer: overview	68704	83058	70274	67012	61130	72200	61022	59490	70948	67554	64656	55140
Transcription	68258	61520	68282	66253	59320	65548	60574	59784	65433	64681	60382	51250
Aging	62894	57398	65060	57330	53980	62426	57498	56638	63222	63902	58746	47244
Endocrine and metabolic disease	61092	61142	59026	55296	50507	50712	49658	49158	51529	54926	50392	42978
Drug resistance: antineoplastic	43998	39090	42814	39699	33634	41784	38812	40704	43132	42982	39693	33334
Digestive system	33846	33278	30494	31004	29926	31956	35136	33918	31850	37750	38116	33708
Cell motility	37364	38572	40186	29928	46144	30486	27422	36096	33533	32152	25914	19812
Nervous system	28366	23564	29344	26378	24622	26783	25680	25412	27770	25686	26488	23242
Cardiovascular disease	26232	23562	28042	25950	22438	25016	22952	22570	24066	25728	24130	19622
Neurodegenerative disease	25638	24208	25142	24258	21986	25498	25434	22834	25974	24616	24336	20218
Immune system	22968	26158	23658	21466	21376	21778	20236	20376	21657	21762	20600	16738
Cancer: specific types	19742	16514	19764	19340	16308	17008	16602	16466	17274	17678	17056	13792
Immune disease	6940	7804	6592	7006	6562	8214	6610	6276	8120	7456	6462	5460
Infectious disease: viral	7526	13822	8074	6554	5632	6194	5512	6168	5548	6080	5860	6126
Infectious disease: parasitic	8116	12238	6792	7526	5182	5430	6632	5062	6586	5640	5914	4706
Excretory system	7456	5740	7624	7134	6390	5760	6136	5696	5455	5226	6366	5944
Signaling molecules and interaction	1602	6934	1680	1576	1234	1218	1338	1134	1296	1168	1648	1256
Cellular community - eukaryotes	722	5738	762	288	560	334	384	280	370	432	534	1132
Development and regeneration	798	480	1034	352	460	450	522	512	560	578	434	706
Circulatory system	502	484	898	458	712	606	274	564	334	566	390	956
Substance dependence	190	56	206	42	136	142	98	70	308	94	126	370
Sensory system	148	124	238	76	96	100	64	56	78	84	36	298
