# Supplementary material for: Antimicrobial peptides act on the rumen microbiome and metabolome affecting the performance of castrated bulls
Source: J Anim Sci Biotechnol. 2023 Mar 9;14:31. doi: 10.1186/s40104-023-00832-5 (PMC9996874; doi:10.1186/s40104-023-00832-5)
Supplement: Supplementary file 8 — Additional file 8: Table S7. KEGG third level differentially significant pathway. [file 40104_2023_832_MOESM8_ESM.xlsx]

## Sheet: Table S7
Table S7 KEGG Third level differentially significant pathway
Level1	Level3	AP-Mean, %	AP-Sd, %	CK-Mean, %	CK-Sd, %	P-value	Corrected pvalue	Lower ci	Upper ci	Effectsize
Cellular Processes	Bacterial chemotaxis	0.1173	0.02019	0.09025	0.01019	0.03064	0.2145	0.01198	0.04391	0.02706
Cellular Processes	Meiosis - yeast	0.02028	0.005207	0.01497	0.003118	0.04533	0.2765	0.001207	0.01019	0.005319
Cellular Processes	Necroptosis	0.266	0.006052	0.2557	0.003511	0.008239	0.1839	0.005275	0.01603	0.01033
Environmental Information Processing	ABC transporters	1.994	0.1365	1.813	0.06472	0.03064	0.2145	0.07166	0.2912	0.1808
Environmental Information Processing	Cell adhesion molecules (CAMs)	0.000666	0.0008076	9.009e-05	8.264e-05	0.03064	0.2145	0.0001177	0.001247	0.0005759
Environmental Information Processing	PI3K-Akt signaling pathway	0.08564	0.01088	0.07452	0.001302	0.005075	0.1839	0.005166	0.01989	0.01111
Genetic Information Processing	Fanconi anemia pathway	0.003309	0.0005532	0.00251	0.000493	0.03064	0.2145	0.0002461	0.001324	0.0007996
Genetic Information Processing	Ribosome biogenesis in eukaryotes	0.04809	0.002734	0.04367	0.00323	0.01307	0.1839	0.001519	0.007657	0.004419
Genetic Information Processing	RNA polymerase	0.3123	0.007523	0.2989	0.005126	0.03064	0.2145	0.007057	0.01982	0.01346
Genetic Information Processing	Sulfur relay system	0.1821	0.006116	0.1717	0.00399	0.02024	0.1839	0.005026	0.01526	0.01041
Human Diseases	Amoebiasis	0.03253	0.01442	0.02363	0.001649	0.02024	0.1839	0.001648	0.02087	0.008897
Human Diseases	Central carbon metabolism in cancer	0.1098	0.008706	0.09968	0.002852	0.008239	0.1839	0.00456	0.01732	0.0101
Human Diseases	Fluid shear stress and atherosclerosis	0.1216	0.003353	0.1155	0.002528	0.02024	0.1839	0.00293	0.008964	0.006097
Human Diseases	Hypertrophic cardiomyopathy (HCM)	0.002176	0.001085	0.001189	0.0002978	0.03064	0.2145	0.0002413	0.001889	0.0009878
Human Diseases	Influenza A	0.001455	0.000225	0.0007862	0.0003292	0.02024	0.1839	0.0003608	0.0009371	0.0006682
Human Diseases	Insulin resistance	0.1639	0.0114	0.1493	0.005441	0.04533	0.2765	0.004612	0.02401	0.01458
Human Diseases	Non-alcoholic fatty liver disease (NAFLD)	0.003206	0.0008416	0.001954	0.0006528	0.02024	0.1839	0.0004064	0.002012	0.001252
Human Diseases	Pathways in cancer	0.08718	0.003582	0.08138	0.001005	0.008239	0.1839	0.003104	0.008529	0.005808
Human Diseases	Prostate cancer	0.06835	0.00222	0.06479	0.001046	0.02024	0.1839	0.001632	0.00529	0.003548
Human Diseases	Type II diabetes mellitus	0.03248	0.004722	0.02768	0.00197	0.04533	0.2765	0.001568	0.008832	0.004806
Human Diseases	Viral carcinogenesis	0.02802	0.004702	0.02292	0.002493	0.04533	0.2765	0.001488	0.009627	0.005096
Metabolism	Arabinogalactan biosynthesis - Mycobacterium	0.01433	0.001004	0.01188	0.0009324	0.005075	0.1839	0.001415	0.003455	0.002445
Metabolism	Atrazine degradation	0.001301	0.001117	0.0002986	0.0001551	0.03064	0.2145	0.0002424	0.001931	0.001003
Metabolism	Betalain biosynthesis	0.0005754	0.0003843	0.0002475	0.0002081	0.04533	0.2765	-3.144e-06	0.0006428	0.0003279
Metabolism	Biosynthesis of various secondary metabolites - part 2	0.04367	0.003452	0.03915	0.00187	0.03064	0.2145	0.001769	0.007368	0.004517
Metabolism	Dioxin degradation	0.009873	0.002654	0.006355	0.001006	0.02024	0.1839	0.001366	0.005697	0.003518
Metabolism	Drug metabolism - cytochrome P450	0.003901	0.0006528	0.00261	0.0002713	0.005075	0.1839	0.0007788	0.001859	0.001291
Metabolism	Glycosylphosphatidylinositol (GPI)-anchor biosynthesis	0.0006836	0.0006013	8.216e-05	7.538e-05	0.01307	0.1839	0.0001954	0.001087	0.0006014
Metabolism	Isoflavonoid biosynthesis	3.652e-05	3.611e-05	0	0	0.02844	0.2145	1.06e-05	6.463e-05	3.652e-05
Metabolism	Metabolism of xenobiotics by cytochrome P450	0.004293	0.0006396	0.00314	0.0003802	0.01307	0.1839	0.0006418	0.001712	0.001154
Metabolism	Naphthalene degradation	0.02239	0.001938	0.01804	0.002337	0.02024	0.1839	0.002201	0.006511	0.004348
Metabolism	Primary bile acid biosynthesis	0.008248	0.001173	0.005822	0.0004995	0.005075	0.1839	0.00158	0.003372	0.002426
Metabolism	Propanoate metabolism	0.4254	0.02064	0.3887	0.01758	0.01307	0.1839	0.01668	0.0582	0.03667
Metabolism	Pyruvate metabolism	1.067	0.02489	1.015	0.02213	0.01307	0.1839	0.02695	0.07645	0.05221
Metabolism	Secondary bile acid biosynthesis	0.00842	0.001294	0.005832	0.000475	0.005075	0.1839	0.001592	0.003619	0.002588
Metabolism	Taurine and hypotaurine metabolism	0.1151	0.003326	0.1086	0.004166	0.02024	0.1839	0.002782	0.01031	0.006464
Metabolism	Xylene degradation	0.01192	0.002293	0.00847	0.001281	0.01307	0.1839	0.001506	0.005274	0.003447
Organismal Systems	Antigen processing and presentation	0.06864	0.002273	0.06496	0.000864	0.02024	0.1839	0.001804	0.005341	0.003678
Organismal Systems	Estrogen signaling pathway	0.06852	0.002218	0.06501	0.0008373	0.02024	0.1839	0.001711	0.005131	0.003503
Organismal Systems	Glucagon signaling pathway	0.183	0.01737	0.1637	0.006958	0.03064	0.2145	0.007249	0.03456	0.01931
Organismal Systems	IL-17 signaling pathway	0.06838	0.002219	0.06481	0.0009949	0.02024	0.1839	0.001788	0.005332	0.003568
Organismal Systems	NOD-like receptor signaling pathway	0.1046	0.004619	0.09827	0.002265	0.02024	0.1839	0.002815	0.01045	0.006341
Organismal Systems	Progesterone-mediated oocyte maturation	0.06832	0.002248	0.06515	0.001338	0.03064	0.2145	0.001241	0.00507	0.00317
Organismal Systems	Th17 cell differentiation	0.06826	0.002268	0.06461	0.001076	0.02024	0.1839	0.00165	0.005366	0.003655
