# Supplementary material for: Antimicrobial peptides act on the rumen microbiome and metabolome affecting the performance of castrated bulls
Source: J Anim Sci Biotechnol. 2023 Mar 9;14:31. doi: 10.1186/s40104-023-00832-5 (PMC9996874; doi:10.1186/s40104-023-00832-5)
Supplement: Supplementary file 9 — Additional file 9: Table S8. Pathways in which microorganisms in the CK group were significantly enriched in third level pathways. [file 40104_2023_832_MOESM9_ESM.xlsx]

## Sheet: Table S8
Table S8 Pathways in which microorganisms in the CK group were significantly enriched in Third level pathways
Level1	Level3	AP-Mean, %	AP-Sd, %	CK-Mean, %	CK-Sd, %	P-value	Corrected pvalue	Lower ci	Upper ci	Effectsize
Cellular Processes	Ferroptosis	0.2132	0.00916	0.2259	0.009525	0.03064	0.2145	-0.02219	-0.002487	-0.01272
Cellular Processes	Apoptosis	0.04935	0.006866	0.06268	0.007832	0.02024	0.1839	-0.02058	-0.00557	-0.01333
Cellular Processes	Peroxisome	0.254	0.00922	0.2719	0.009048	0.01307	0.1839	-0.02795	-0.00921	-0.01792
Cellular Processes	Lysosome	0.2772	0.02374	0.3332	0.02107	0.008239	0.1839	-0.07843	-0.03229	-0.05601
Human Diseases	Pertussis	0.02998	0.003311	0.04184	0.004362	0.008239	0.1839	-0.01559	-0.007342	-0.01186
Human Diseases	Cationic antimicrobial peptide (CAMP) resistance	0.2335	0.01687	0.2568	0.0087	0.01307	0.1839	-0.03637	-0.008996	-0.02329
Metabolism	Tetracycline biosynthesis	4.388e-05	4.327e-05	9.104e-05	3.308e-05	0.04533	0.2765	-8.22e-05	-5.268e-06	-4.716e-05
Metabolism	Lipoic acid metabolism	0.03246	0.002784	0.03834	0.002564	0.01307	0.1839	-0.008457	-0.002919	-0.005871
Metabolism	Steroid hormone biosynthesis	0.007564	0.001893	0.0137	0.003183	0.005075	0.1839	-0.008797	-0.00336	-0.00614
Metabolism	Ascorbate and aldarate metabolism	0.1173	0.002954	0.1255	0.00508	0.005075	0.1839	-0.01279	-0.004304	-0.008187
Metabolism	Glutathione metabolism	0.1976	0.01083	0.2125	0.008117	0.02024	0.1839	-0.02514	-0.005597	-0.01491
Metabolism	Monobactam biosynthesis	0.2183	0.01267	0.2342	0.008186	0.03064	0.2145	-0.0268	-0.00485	-0.01592
Metabolism	Glyoxylate and dicarboxylate metabolism	0.6923	0.01417	0.7116	0.00825	0.02024	0.1839	-0.03214	-0.008183	-0.01932
Metabolism	Various types of N-glycan biosynthesis	0.07648	0.008444	0.09676	0.008319	0.008239	0.1839	-0.02861	-0.0108	-0.02029
Metabolism	Glycosphingolipid biosynthesis - ganglio series	0.07604	0.008336	0.09652	0.008362	0.008239	0.1839	-0.02897	-0.0121	-0.02048
Metabolism	Glycosaminoglycan degradation	0.1629	0.01079	0.1866	0.008819	0.005075	0.1839	-0.03394	-0.014	-0.02364
Metabolism	Nicotinate and nicotinamide metabolism	0.4858	0.01573	0.5095	0.009302	0.01307	0.1839	-0.03797	-0.01058	-0.0238
Metabolism	Sphingolipid metabolism	0.4428	0.01828	0.4787	0.02771	0.02024	0.1839	-0.05879	-0.01194	-0.03595
Metabolism	Amino sugar and nucleotide sugar metabolism	1.447	0.02878	1.485	0.01989	0.04533	0.2765	-0.06472	-0.01068	-0.0377
Metabolism	Glycine, serine and threonine metabolism	0.8457	0.03674	0.9001	0.01295	0.02024	0.1839	-0.08121	-0.02443	-0.05439
Metabolism	Other glycan degradation	0.6021	0.01951	0.6794	0.03967	0.01307	0.1839	-0.1081	-0.04379	-0.07728
Metabolism	Metabolic pathways	18.6	0.1277	18.75	0.0374	0.03064	0.2145	-0.2526	-0.05702	-0.1472
Organismal Systems	Renin-angiotensin system	0.01517	0.001552	0.01875	0.002436	0.01307	0.1839	-0.005727	-0.001627	-0.003579
Organismal Systems	Plant-pathogen interaction	0.1956	0.003242	0.2055	0.007368	0.01307	0.1839	-0.01621	-0.004354	-0.009855
Organismal Systems	Carbohydrate digestion and absorption	0.07018	0.008253	0.08607	0.01382	0.04533	0.2765	-0.02885	-0.003869	-0.0159
Organismal Systems	Pancreatic secretion	0.06372	0.008383	0.08023	0.01503	0.04533	0.2765	-0.02832	-0.003511	-0.01652
