# Supplementary material for: Antimicrobial peptides act on the rumen microbiome and metabolome affecting the performance of castrated bulls
Source: J Anim Sci Biotechnol. 2023 Mar 9;14:31. doi: 10.1186/s40104-023-00832-5 (PMC9996874; doi:10.1186/s40104-023-00832-5)
Supplement: Supplementary file 10 — Additional file 10: Table S9. CAZy map annotated genes. [file 40104_2023_832_MOESM10_ESM.xlsx]

## Sheet: Table S9
Table S9 CAZy map annotated genes
Name	AP-Mean, %	AP-Sd, %	CK-Mean, %	CK-Sd, %	P-value	Corrected pvalue	Lower ci	Upper ci	Effectsize
AA1	0.002169	0.002032	0.0009211	0.0005171	0.298	0.6602	-0.0001621	0.00295	0.001248
AA10	0.0002688	0.0002267	0	0	0.02844	0.3208	8.9e-05	0.0004345	0.0002688
AA12	0.0005034	0.0006586	8.765e-05	6.87e-05	0.1255	0.4959	1.897e-05	0.0009357	0.0004158
AA16	0	0	0.0003433	0.0005767	0.1757	0.5362	-0.0008044	0	-0.0003434
AA2	0.001173	0.0007065	0.001364	0.0004743	0.6889	0.8616	-0.000829	0.0004516	-0.0001901
AA3	0.3493	0.02526	0.2679	0.03521	0.008239	0.2444	0.04631	0.1106	0.08144
AA3_1	0.07077	0.01195	0.06576	0.008191	0.3785	0.7116	-0.00601	0.01479	0.005009
AA3_2	0.02751	0.00575	0.02467	0.003719	0.6889	0.8616	-0.001414	0.008256	0.002848
AA3_3	0.000998	0.000962	0.0009328	0.0003939	0.3785	0.7116	-0.0005981	0.0008927	6.521e-05
AA3_4	0.0008004	0.0006573	0.002302	0.001514	0.1282	0.4959	-0.002837	-0.0003634	-0.001502
AA4	0.1108	0.02105	0.1009	0.01091	0.4712	0.7533	-0.006182	0.02828	0.009883
AA5	0.1427	0.01951	0.1709	0.0124	0.03064	0.3208	-0.04452	-0.009804	-0.02817
AA5_1	4.412e-05	0.0001081	0	0	0.4047	0.7203	0	0.0001324	4.412e-05
AA5_2	0.0003805	0.0002719	0.001396	0.0007125	0.01307	0.2584	-0.001644	-0.0005016	-0.001016
AA6	1.305	0.1199	1.25	0.1272	0.3785	0.7116	-0.07753	0.1771	0.05581
AA7	0.07349	0.00898	0.07805	0.0139	0.6889	0.8616	-0.01604	0.007256	-0.00456
AA8	0.0119	0.002524	0.01135	0.00248	1	1	-0.001893	0.003372	0.0005484
CBM11	0.004549	0.003513	0.0009704	0.0008366	0.008239	0.2444	0.001468	0.006536	0.003578
CBM12	0.002701	0.002371	0.002231	0.001079	0.9362	0.9959	-0.001336	0.002422	0.0004699
CBM13	0.1115	0.02579	0.112	0.01323	0.6889	0.8616	-0.0196	0.0233	-0.0005091
CBM14	6.499e-05	0.0001592	0.0001078	0.0001504	0.446	0.7533	-0.000193	0.0001289	-4.28e-05
CBM16	0.07455	0.01388	0.07733	0.02433	1	1	-0.02279	0.01729	-0.002781
CBM19	6.766e-05	0.0001657	0	0	0.4047	0.7203	0	0.000203	6.767e-05
CBM2	0.01793	0.003876	0.01937	0.005263	0.8102	0.9324	-0.006205	0.003288	-0.00144
CBM20	0.07788	0.009404	0.08334	0.01469	0.8102	0.9324	-0.01841	0.007033	-0.005463
CBM21	0.001119	0.001648	0.001513	0.001796	0.4704	0.7533	-0.002177	0.001398	-0.0003938
CBM22	0.08266	0.01046	0.09652	0.02388	0.298	0.6602	-0.03199	0.005826	-0.01388
CBM23	0.01329	0.004274	0.008385	0.003244	0.06555	0.4376	0.00122	0.009017	0.00491
CBM24	0.0001503	0.0001885	4.349e-05	6.739e-05	0.3261	0.7116	-4.247e-05	0.0002589	0.0001068
CBM25	0.002186	0.001523	0.001557	0.001163	0.3785	0.7116	-0.0007955	0.002015	0.0006289
CBM26	0.06535	0.01696	0.0738	0.03299	0.8102	0.9324	-0.03611	0.01547	-0.008449
CBM27	0.001699	0.0006119	0.001031	0.0003152	0.0927	0.4541	0.0001713	0.001179	0.0006679
CBM3	0.007043	0.002354	0.009101	0.004239	0.2298	0.5899	-0.005712	0.001556	-0.002057
CBM30	0.01338	0.003689	0.01523	0.002169	0.298	0.6602	-0.00524	0.001038	-0.001849
CBM32	0.3989	0.05177	0.4607	0.07237	0.1735	0.5362	-0.1234	0.009011	-0.06179
CBM34	0.03893	0.005022	0.03428	0.008116	0.3785	0.7116	-0.002309	0.01174	0.004644
CBM35	0.1326	0.0131	0.1229	0.006806	0.06555	0.4376	-0.002268	0.01941	0.009764
CBM36	0.003857	0.003017	0.002049	0.001154	0.298	0.6602	-0.0003065	0.004436	0.001807
CBM37	0.08477	0.02551	0.05865	0.01323	0.06555	0.4376	0.004121	0.04648	0.02611
CBM38	0.0223	0.002065	0.02121	0.004044	0.9362	0.9959	-0.002124	0.004546	0.001091
CBM39	2.225e-05	5.45e-05	0	0	0.4047	0.7203	0	6.675e-05	2.225e-05
CBM4	0.1742	0.03529	0.1602	0.01302	0.6889	0.8616	-0.01029	0.04415	0.01398
CBM40	0.05783	0.02108	0.07714	0.0194	0.06555	0.4376	-0.03925	0.003009	-0.01931
CBM41	0.01342	0.003541	0.01476	0.004615	0.6889	0.8616	-0.005681	0.002607	-0.001342
CBM42	0.0002226	0.0002485	0.0001869	0.0002527	0.6781	0.8616	-0.0001971	0.0002863	3.568e-05
CBM44	0.009667	0.005367	0.009699	0.004324	1	1	-0.005058	0.004958	-3.084e-05
CBM46	0.004144	0.001407	0.003297	0.001289	0.5752	0.8147	-0.0005319	0.002181	0.0008463
CBM47	0.003301	0.00188	0.002912	0.001529	0.6889	0.8616	-0.001465	0.001967	0.0003889
CBM48	0.2354	0.02358	0.2583	0.04589	0.3785	0.7116	-0.05849	0.01819	-0.02287
CBM49	0.0002004	0.0002366	0.0004821	0.0008444	1	1	-0.001016	0.0002139	-0.0002817
CBM5	0.001153	0.0006138	0.002042	0.0009151	0.1282	0.4959	-0.00161	3.724e-06	-0.0008885
CBM50	0.1219	0.009919	0.1163	0.01431	0.3785	0.7116	-0.008535	0.01837	0.005596
CBM51	0.05541	0.02428	0.04954	0.007087	0.4712	0.7533	-0.01084	0.0238	0.005872
CBM52	2.166e-05	5.306e-05	0	0	0.4047	0.7203	0	6.5e-05	2.167e-05
CBM54	0.004572	0.001982	0.00356	0.001744	0.298	0.6602	-0.001142	0.00285	0.001013
CBM56	0.1309	0.04767	0.1485	0.01862	0.1735	0.5362	-0.05135	0.02149	-0.01765
CBM57	0.0171	0.005019	0.0199	0.004159	0.3785	0.7116	-0.007727	0.001976	-0.002804
CBM58	0.002931	0.001095	0.006288	0.001659	0.005075	0.2444	-0.004771	-0.001959	-0.003357
CBM59	0.00106	0.0005354	0.0005789	0.0004805	0.1735	0.5362	-7.352e-05	0.0009633	0.0004814
CBM6	0.1752	0.02987	0.1619	0.01741	0.5752	0.8147	-0.01155	0.03866	0.01325
CBM60	0.0002463	0.0004872	8.544e-05	0.0001085	0.9289	0.9959	-0.0001258	0.0006072	0.0001609
CBM61	0.08166	0.021	0.1022	0.02265	0.2298	0.5899	-0.04414	0.001375	-0.02054
CBM62	0.04588	0.005855	0.04476	0.007136	0.8102	0.9324	-0.005849	0.0077	0.001119
CBM63	0.0005157	0.0003941	0.001785	0.0004352	0.005075	0.2444	-0.001693	-0.0008776	-0.001269
CBM64	4.501e-05	6.98e-05	0	0	0.1757	0.5362	0	0.00011	4.502e-05
CBM65	0.00116	0.0007758	0.001632	0.001341	0.5752	0.8147	-0.001586	0.0006586	-0.0004714
CBM66	0.1488	0.02806	0.1781	0.02312	0.1282	0.4959	-0.05877	-0.004504	-0.02932
CBM67	0.3253	0.06342	0.3745	0.03988	0.2298	0.5899	-0.1096	0.00097	-0.04927
CBM68	0.0014	0.0007591	0.000753	0.0004858	0.2298	0.5899	-4.27e-05	0.001333	0.0006475
CBM69	0.01359	0.004547	0.01776	0.005353	0.1735	0.5362	-0.009273	0.001476	-0.004166
CBM70	0.008188	0.004312	0.008512	0.003674	0.9362	0.9959	-0.004393	0.003841	-0.000325
CBM71	0.0002986	0.0004342	9.264e-05	0.0001187	0.3611	0.7116	-6.927e-05	0.0005844	0.000206
CBM72	0.008269	0.003765	0.009337	0.003075	0.6889	0.8616	-0.004324	0.002728	-0.001069
CBM73	6.619e-05	0.0001621	0	0	0.4047	0.7203	0	0.0001986	6.618e-05
CBM74	0.007544	0.004792	0.005153	0.003938	0.3785	0.7116	-0.002054	0.006886	0.00239
CBM75	0.00161	0.001951	0.001872	0.0009433	0.2298	0.5899	-0.001701	0.001551	-0.0002614
CBM76	0.004481	0.004473	0.003145	0.001747	0.9362	0.9959	-0.00158	0.005031	0.001336
CBM77	0.01121	0.003852	0.008482	0.003264	0.298	0.6602	-0.000368	0.006695	0.002728
CBM78	0.001665	0.001157	0.003359	0.001611	0.1282	0.4959	-0.003144	-0.0002902	-0.001694
CBM79	0.002214	0.0009632	0.004488	0.003608	0.2298	0.5899	-0.005303	0.0001955	-0.002276
CBM8	0.0006731	0.001649	0.0001466	0.0003592	1	1	-0.0002933	0.002019	0.0005265
CBM80	0.0009195	0.0008046	0.001326	0.001119	0.4712	0.7533	-0.001382	0.0005758	-0.0004064
CBM82	0.0001293	0.0002004	0.0001526	0.0001584	0.5497	0.8147	-0.0002005	0.0001832	-2.334e-05
CBM83	6.558e-05	0.0001092	0.0001286	0.0002053	0.7888	0.9324	-0.0002409	9.42e-05	-6.3e-05
CBM84	0.005717	0.001783	0.003669	0.001413	0.0927	0.4541	0.0003708	0.003836	0.002048
CBM9	0.2252	0.0455	0.2162	0.0244	0.6889	0.8616	-0.02957	0.04491	0.009013
CE1	4.137	0.3394	4.713	0.2764	0.02024	0.3002	-0.8616	-0.2005	-0.5763
CE10	3.385	0.2499	3.566	0.162	0.1735	0.5362	-0.4202	0.04943	-0.1811
CE11	0.3516	0.06563	0.3813	0.03326	0.3785	0.7116	-0.08176	0.02639	-0.02971
CE12	0.5646	0.06861	0.5039	0.056	0.2298	0.5899	-0.004181	0.1262	0.06067
CE13	0.04163	0.01319	0.02925	0.0071	0.0927	0.4541	0.001315	0.02372	0.01239
CE14	0.2797	0.05946	0.2614	0.01699	0.9362	0.9959	-0.0178	0.07186	0.01826
CE15	0.5256	0.03461	0.498	0.06897	0.3785	0.7116	-0.02636	0.08098	0.02761
CE16	0.0002223	0.0003614	0.0002162	0.0003413	1	1	-0.0003689	0.0003578	6.093e-06
CE2	0.6454	0.1112	0.6042	0.07034	0.5752	0.8147	-0.04624	0.1438	0.04125
CE3	1.051	0.1166	1.084	0.0974	0.6889	0.8616	-0.142	0.07548	-0.03249
CE4	1.058	0.07431	1.016	0.08872	0.4712	0.7533	-0.04286	0.1239	0.04213
CE5	0.006658	0.006649	0.004839	0.004197	0.9362	0.9959	-0.003973	0.007824	0.001819
CE6	0.2123	0.03726	0.1911	0.03542	0.3785	0.7116	-0.01615	0.05955	0.0212
CE7	0.8852	0.03142	0.8511	0.05372	0.3785	0.7116	-0.01099	0.08082	0.0341
CE8	0.3979	0.08492	0.3892	0.05082	0.9362	0.9959	-0.05966	0.08256	0.008693
CE9	0.6385	0.07338	0.6189	0.04856	0.9362	0.9959	-0.04029	0.08504	0.01964
GH1	0.2118	0.0731	0.1937	0.02624	0.9362	0.9959	-0.03214	0.08674	0.01811
GH10	0.8301	0.1385	0.7019	0.09527	0.03064	0.3208	0.01254	0.2648	0.1283
GH100	0.0008743	0.000833	0.0008541	0.0006619	0.8102	0.9324	-0.0008053	0.000783	2.027e-05
GH101	0.002896	0.0006455	0.002985	0.0009188	0.8102	0.9324	-0.0009044	0.0007378	-8.906e-05
GH102	0.008939	0.00799	0.005894	0.002927	0.6889	0.8616	-0.002594	0.009808	0.003046
GH103	0.02087	0.01666	0.009948	0.003958	0.298	0.6602	-0.0004179	0.02414	0.01092
GH104	0.01348	0.009813	0.03388	0.04091	0.2298	0.5899	-0.05753	0.004217	-0.0204
GH105	0.5121	0.08434	0.4511	0.05807	0.298	0.6602	-0.01063	0.1367	0.06101
GH106	1.519	0.1574	1.427	0.1884	0.3785	0.7116	-0.08369	0.2783	0.09231
GH107	0.007558	0.001799	0.006398	0.002716	0.298	0.6602	-0.001107	0.003476	0.001161
GH108	0.0513	0.03287	0.04222	0.009165	0.8102	0.9324	-0.01336	0.03491	0.009076
GH109	1.255	0.1465	1.132	0.09068	0.1282	0.4959	0.00548	0.2475	0.1228
GH11	0.06942	0.01311	0.05847	0.02222	0.4712	0.7533	-0.007303	0.03178	0.01095
GH110	0.1762	0.03901	0.1582	0.03923	0.4712	0.7533	-0.02655	0.05516	0.01798
GH111	0.001243	0.0006989	0.001515	0.001043	0.9362	0.9959	-0.001191	0.0006028	-0.0002719
GH112	0.04237	0.01042	0.02893	0.0076	0.04533	0.4034	0.004776	0.02353	0.01344
GH113	0.03969	0.007918	0.02494	0.005273	0.01307	0.2584	0.007744	0.02189	0.01475
GH114	0.03504	0.008893	0.02089	0.006658	0.02024	0.3002	0.005603	0.02228	0.01415
GH115	0.5892	0.1584	0.4832	0.05325	0.2298	0.5899	-0.01451	0.2385	0.106
GH116	0.05459	0.01357	0.04966	0.01136	0.5752	0.8147	-0.008107	0.01793	0.004939
GH117	0.01115	0.001884	0.01571	0.004712	0.06555	0.4376	-0.008112	-0.0007411	-0.004567
GH118	0.00191	0.0007115	0.005054	0.006116	0.298	0.6602	-0.008345	0.0002935	-0.003144
GH119	0.0831	0.02555	0.09593	0.04352	0.6889	0.8616	-0.05445	0.02185	-0.01283
GH12	0.0001683	0.0004122	2.207e-05	5.406e-05	1	1	-4.413e-05	0.0004829	0.0001463
GH120	0.0163	0.003888	0.01294	0.002641	0.1735	0.5362	4.819e-06	0.006596	0.003368
GH121	0.03389	0.006351	0.02426	0.003751	0.01307	0.2584	0.004405	0.01457	0.009638
GH123	0.3296	0.09388	0.2613	0.07136	0.1735	0.5362	-0.02092	0.1526	0.06836
GH124	0.0739	0.01351	0.08428	0.03289	0.5752	0.8147	-0.03399	0.01475	-0.01037
GH125	0.1812	0.02745	0.2069	0.03851	0.2298	0.5899	-0.05905	0.007027	-0.02567
GH126	0.02491	0.009127	0.01539	0.005332	0.0927	0.4541	0.002196	0.01737	0.009519
GH127	0.7247	0.04373	0.7399	0.08088	0.5752	0.8147	-0.0873	0.05352	-0.01525
GH128	0.04518	0.01863	0.0521	0.01597	0.6889	0.8616	-0.0259	0.01016	-0.006918
GH129	0.1845	0.04283	0.1433	0.03653	0.2298	0.5899	-0.002037	0.08175	0.04126
GH13	0.8317	0.1014	0.9215	0.05457	0.0927	0.4541	-0.1742	-0.01255	-0.08985
GH13_1	0.005259	0.002161	0.006831	0.007202	1	1	-0.007586	0.002647	-0.001573
GH13_10	0.0114	0.004877	0.01898	0.005783	0.03064	0.3208	-0.01314	-0.002308	-0.007582
GH13_11	0.1194	0.02685	0.0967	0.01919	0.2298	0.5899	-0.003604	0.04682	0.02272
GH13_12	0.002261	0.004047	0.00171	0.001744	0.8102	0.9324	-0.002227	0.003949	0.0005502
GH13_13	0.006277	0.001974	0.006723	0.001827	0.5752	0.8147	-0.002251	0.001895	-0.0004466
GH13_14	0.335	0.05842	0.313	0.02018	0.1735	0.5362	-0.02789	0.06536	0.02198
GH13_16	0.005055	0.003438	0.004017	0.001593	0.6889	0.8616	-0.001532	0.003857	0.001038
GH13_17	0.0006282	0.001412	0.0007459	0.0006071	0.08698	0.4541	-0.001015	0.001133	-0.0001178
GH13_18	0.037	0.009697	0.03805	0.009898	0.8102	0.9324	-0.0113	0.009458	-0.001051
GH13_19	0.02763	0.01491	0.05281	0.01641	0.03064	0.3208	-0.04081	-0.008634	-0.02519
GH13_2	0.01157	0.005871	0.01527	0.004656	0.2298	0.5899	-0.008911	0.001824	-0.003708
GH13_20	0.1845	0.04222	0.1918	0.03693	0.8102	0.9324	-0.05072	0.03589	-0.00732
GH13_21	0.0283	0.008307	0.02401	0.004592	0.4712	0.7533	-0.002294	0.01126	0.004291
GH13_23	0.02923	0.007888	0.03279	0.007244	0.298	0.6602	-0.01135	0.005249	-0.003559
GH13_24	0.0004495	0.0006944	0.0004999	0.0009356	1	1	-0.0009047	0.0007423	-5.044e-05
GH13_25	2.255e-05	5.525e-05	0.0004995	0.0008187	0.1823	0.5378	-0.001151	0	-0.0004769
GH13_26	4.333e-05	0.0001061	0	0	0.4047	0.7203	0	0.00013	4.333e-05
GH13_27	0.0002357	0.0003045	0.0006022	0.0005445	0.1705	0.5362	-0.0008321	8.523e-05	-0.0003665
GH13_28	0.08632	0.02187	0.09564	0.03508	0.6889	0.8616	-0.03824	0.02181	-0.009315
GH13_29	0.02517	0.01101	0.02296	0.00761	1	1	-0.007164	0.01333	0.002208
GH13_3	0.02413	0.004959	0.02695	0.005803	0.3785	0.7116	-0.008442	0.002853	-0.002824
GH13_30	0.0001991	0.0001639	0.0005056	0.0004421	0.3358	0.7116	-0.0006461	2.016e-05	-0.0003065
GH13_31	0.2419	0.06235	0.2118	0.04698	0.6889	0.8616	-0.02015	0.09544	0.03008
GH13_32	0.007663	0.007483	0.00609	0.004138	1	1	-0.00416	0.008458	0.001574
GH13_33	0.0002692	0.0003042	6.172e-05	6.773e-05	0.1581	0.5362	4.332e-06	0.0004673	0.0002075
GH13_34	0.004411	0.004879	0.001554	0.001686	0.3751	0.7116	-0.0007968	0.006674	0.002858
GH13_35	0.001052	0.0004561	0.0007838	0.0004595	0.5752	0.8147	-0.0002231	0.0007503	0.0002677
GH13_36	0.3988	0.08445	0.4687	0.06977	0.2298	0.5899	-0.1383	0.01228	-0.06988
GH13_37	0.01058	0.002428	0.007487	0.002498	0.1282	0.4959	0.0006637	0.005741	0.00309
GH13_38	0.3326	0.03593	0.4053	0.04066	0.03064	0.3208	-0.1145	-0.03364	-0.07272
GH13_39	0.2813	0.04479	0.2445	0.04018	0.298	0.6602	-0.007387	0.08213	0.03676
GH13_4	0.1638	0.05647	0.1576	0.02905	0.6889	0.8616	-0.03681	0.06211	0.006145
GH13_40	0.001733	0.001031	0.001553	0.0005642	1	1	-0.0006174	0.001073	0.0001792
GH13_41	0.005445	0.002971	0.006093	0.001755	0.4712	0.7533	-0.003101	0.002198	-0.0006476
GH13_42	0.07159	0.02176	0.08994	0.03239	0.298	0.6602	-0.04862	0.008214	-0.01835
GH13_5	0.0466	0.02427	0.04651	0.01659	0.5752	0.8147	-0.01981	0.02374	8.056e-05
GH13_6	0.2082	0.06147	0.2412	0.04982	0.5752	0.8147	-0.09141	0.02303	-0.033
GH13_7	0.05338	0.01697	0.06111	0.01121	0.4712	0.7533	-0.02308	0.007569	-0.007738
GH13_8	0.3166	0.05429	0.3923	0.05944	0.1735	0.5362	-0.1417	-0.02197	-0.07577
GH13_9	0.424	0.05586	0.3466	0.03875	0.06555	0.4376	0.02611	0.1249	0.07739
GH130	0.3614	0.03806	0.3705	0.03449	0.5752	0.8147	-0.04789	0.03074	-0.009124
GH133	0.361	0.03998	0.42	0.05068	0.0927	0.4541	-0.1081	-0.009637	-0.05901
GH135	6.766e-05	0.0001657	6.379e-05	0.0001072	0.7526	0.9324	-0.0001286	0.0001601	3.865e-06
GH136	0.09906	0.02296	0.08764	0.0189	0.4712	0.7533	-0.01025	0.03433	0.01143
GH137	0.03068	0.007948	0.03165	0.007395	1	1	-0.008484	0.007701	-0.0009689
GH138	0.04213	0.01587	0.05004	0.01476	0.298	0.6602	-0.02403	0.008459	-0.007918
GH139	0.0518	0.007778	0.05768	0.02004	0.6889	0.8616	-0.02338	0.009015	-0.005878
GH14	0.0008932	0.0008291	0.001379	0.0008593	0.298	0.6602	-0.001281	0.000349	-0.0004861
GH140	0.09841	0.01296	0.0923	0.01275	0.5752	0.8147	-0.007974	0.01896	0.006085
GH141	0.3853	0.08664	0.3366	0.05383	0.298	0.6602	-0.02104	0.1298	0.04861
GH142	0.05927	0.007168	0.06656	0.0151	0.5752	0.8147	-0.01954	0.00414	-0.007295
GH143	0.05548	0.01268	0.07423	0.01453	0.03064	0.3208	-0.03323	-0.004412	-0.01875
GH144	0.05213	0.02106	0.0846	0.03823	0.1282	0.4959	-0.06627	-0.002719	-0.03246
GH145	0.0127	0.001049	0.01369	0.006106	0.4712	0.7533	-0.005939	0.002826	-0.0009912
GH146	0.488	0.0422	0.4744	0.03343	0.4712	0.7533	-0.02235	0.05337	0.01361
GH147	0.01868	0.006801	0.01444	0.007428	0.1735	0.5362	-0.003296	0.01175	0.00424
GH148	0.08431	0.01935	0.07016	0.01885	0.4712	0.7533	-0.005156	0.03493	0.01416
GH149	0.04111	0.01267	0.04116	0.0212	0.6889	0.8616	-0.01825	0.01786	-4.754e-05
GH15	0.009146	0.002865	0.01218	0.001729	0.06555	0.4376	-0.005223	-0.0004263	-0.003038
GH150	0.002799	0.001002	0.003657	0.001744	0.3785	0.7116	-0.002272	0.0006709	-0.0008582
GH151	0.0562	0.007729	0.04264	0.003695	0.005075	0.2444	0.006863	0.01955	0.01356
GH153	0.003645	0.0013	0.003521	0.001407	0.9362	0.9959	-0.001232	0.001513	0.0001243
GH154	0.1182	0.02025	0.09579	0.01368	0.06555	0.4376	0.004978	0.04055	0.02246
GH156	0.1474	0.0343	0.1198	0.02464	0.1735	0.5362	-0.004303	0.05663	0.02755
GH157	0.002612	0.0009459	0.002335	0.001356	0.8102	0.9324	-0.000929	0.001492	0.0002764
GH158	0.01766	0.005019	0.01296	0.004237	0.1282	0.4959	-2.505e-05	0.009475	0.004698
GH159	0.01295	0.004053	0.01655	0.002751	0.06555	0.4376	-0.007302	-0.0001037	-0.003602
GH16	0.6077	0.04115	0.6377	0.04987	0.4712	0.7533	-0.08023	0.01923	-0.03003
GH160	0.0002212	0.0003048	0.0002596	0.0002502	0.6781	0.8616	-0.0003013	0.0002664	-3.849e-05
GH161	0.02544	0.00574	0.0157	0.00275	0.008239	0.2444	0.005302	0.01452	0.009745
GH163	0.5754	0.1988	0.4451	0.1152	0.1735	0.5362	-0.03528	0.298	0.1303
GH164	0.02311	0.006337	0.02263	0.01072	0.6889	0.8616	-0.009449	0.008535	0.0004846
GH165	0.1012	0.02241	0.08379	0.02252	0.1735	0.5362	-0.006736	0.03903	0.01746
GH17	0.005569	0.003283	0.003166	0.001343	0.0927	0.4541	5.712e-06	0.005364	0.002404
GH18	0.3571	0.02676	0.4327	0.04903	0.02024	0.3002	-0.1165	-0.03254	-0.07569
GH19	0.0129	0.01043	0.01148	0.005413	0.9362	0.9959	-0.006329	0.01081	0.001416
GH2	5.71	0.1806	5.699	0.158	0.9362	0.9959	-0.1676	0.194	0.01056
GH20	1.129	0.1754	1.368	0.08773	0.008239	0.2444	-0.3821	-0.09469	-0.2384
GH23	0.8706	0.09994	0.9303	0.0852	0.3785	0.7116	-0.1473	0.04036	-0.0596
GH24	0.3168	0.2366	0.2405	0.1013	0.9362	0.9959	-0.1002	0.2702	0.07626
GH25	1.009	0.1527	0.955	0.1212	0.4712	0.7533	-0.09327	0.1935	0.05437
GH26	0.4975	0.05051	0.498	0.04666	0.8102	0.9324	-0.05569	0.04573	-0.0005089
GH27	0.3821	0.05691	0.3886	0.05156	1	1	-0.06624	0.04519	-0.006491
GH28	1.33	0.09762	1.136	0.1658	0.0927	0.4541	0.0288	0.3183	0.1938
GH29	1.115	0.1191	1.243	0.101	0.0927	0.4541	-0.2478	-0.0172	-0.1283
GH3	2.244	0.07673	2.238	0.1965	0.5752	0.8147	-0.149	0.1728	0.00679
GH30	0.06626	0.01501	0.04625	0.01275	0.06555	0.4376	0.004647	0.03385	0.02001
GH30_1	0.05903	0.01925	0.05063	0.01355	0.4712	0.7533	-0.007984	0.02594	0.008399
GH30_2	0.02324	0.004871	0.03989	0.005828	0.008239	0.2444	-0.02187	-0.01145	-0.01666
GH30_3	0.07829	0.0284	0.1353	0.02121	0.01307	0.2584	-0.0824	-0.02968	-0.057
GH30_4	0.05538	0.01996	0.04411	0.006877	0.298	0.6602	-0.003255	0.02751	0.01127
GH30_5	0.07339	0.0144	0.06371	0.01346	0.298	0.6602	-0.005153	0.02389	0.00968
GH30_6	0.001141	0.001667	0.0006915	0.000469	0.7483	0.9324	-0.000498	0.00203	0.0004498
GH30_7	0.0006744	0.0006107	0.001949	0.001223	0.04533	0.4034	-0.00236	-0.00034	-0.001274
GH30_8	0.09677	0.04059	0.08474	0.03362	0.5752	0.8147	-0.02413	0.05032	0.01205
GH31	1.613	0.1321	1.623	0.07987	0.8102	0.9324	-0.1137	0.1023	-0.01003
GH32	0.6591	0.05054	0.64	0.04158	0.9362	0.9959	-0.02636	0.07654	0.01917
GH33	0.6237	0.1075	0.6969	0.05172	0.1735	0.5362	-0.1669	0.004027	-0.07318
GH35	0.3059	0.08045	0.2534	0.05254	0.1735	0.5362	-0.01576	0.1236	0.0525
GH36	1.247	0.1429	1.155	0.04646	0.1735	0.5362	-0.01469	0.2051	0.09231
GH37	0.05435	0.00861	0.055	0.007988	1	1	-0.009578	0.007526	-0.0006511
GH38	0.1906	0.0368	0.144	0.02441	0.02024	0.3002	0.01663	0.07896	0.0466
GH39	0.5583	0.07167	0.414	0.09477	0.04533	0.4034	0.04317	0.222	0.1443
GH4	0.1244	0.0188	0.09745	0.01499	0.02024	0.3002	0.01128	0.04818	0.02694
GH42	0.2536	0.03757	0.1884	0.02194	0.01307	0.2584	0.03276	0.09586	0.06525
GH43	0.08055	0.01351	0.09018	0.0183	0.4712	0.7533	-0.02624	0.007862	-0.009633
GH43_1	0.1117	0.01963	0.1173	0.01451	0.6889	0.8616	-0.02385	0.01133	-0.005619
GH43_10	0.4492	0.1234	0.4533	0.06628	0.9362	0.9959	-0.1052	0.09708	-0.004025
GH43_11	0.01508	0.005423	0.0111	0.003741	0.2298	0.5899	-0.001521	0.008523	0.003972
GH43_12	0.1519	0.02323	0.1565	0.01934	0.8102	0.9324	-0.02557	0.01731	-0.004653
GH43_13	0.001494	0.001243	0.0007678	0.0003326	0.2298	0.5899	-7.976e-05	0.001746	0.0007258
GH43_14	0.000419	0.0005025	0.0007861	0.0008226	0.5725	0.8147	-0.001097	0.0002761	-0.0003672
GH43_15	0.0003969	0.0009723	2.481e-05	6.078e-05	1	1	-4.963e-05	0.001166	0.0003722
GH43_16	0.1214	0.01445	0.1102	0.02008	0.2298	0.5899	-0.005895	0.02796	0.01117
GH43_17	0.1331	0.0333	0.1485	0.01791	0.8102	0.9324	-0.0436	0.01086	-0.0154
GH43_18	0.02683	0.006277	0.02713	0.003827	0.6889	0.8616	-0.005969	0.004816	-0.0003038
GH43_19	0.1113	0.03626	0.08981	0.01783	0.3785	0.7116	-0.006863	0.05336	0.02152
GH43_2	0.1524	0.02208	0.1775	0.01906	0.0927	0.4541	-0.04609	-0.003968	-0.02509
GH43_20	0.009489	0.002635	0.01206	0.003683	0.298	0.6602	-0.005734	0.001032	-0.002575
GH43_21	0.0004869	0.0006143	0.000269	0.000137	0.9357	0.9959	-0.0002268	0.0007297	0.0002181
GH43_22	0.01954	0.007399	0.01718	0.006123	0.9362	0.9959	-0.004072	0.009751	0.002362
GH43_23	0.0002632	0.000421	0.0001881	0.0002334	0.8033	0.9324	-0.0002266	0.0004693	7.511e-05
GH43_24	0.1003	0.01556	0.08744	0.007734	0.1282	0.4959	-0.0005533	0.02536	0.01284
GH43_26	0.05191	0.005303	0.05429	0.01389	0.6889	0.8616	-0.01305	0.008591	-0.002381
GH43_27	0.04378	0.006364	0.03214	0.001917	0.005075	0.2444	0.007065	0.0164	0.01164
GH43_28	0.1507	0.03971	0.2033	0.05356	0.06555	0.4376	-0.1022	-0.007056	-0.05257
GH43_29	0.2339	0.04705	0.2703	0.01848	0.1282	0.4959	-0.07343	0.003198	-0.03644
GH43_3	0.07805	0.01851	0.08594	0.01187	0.3785	0.7116	-0.02531	0.008324	-0.007897
GH43_30	0.0004425	0.0007703	0.0002602	0.000265	1	1	-0.0003117	0.0008547	0.0001824
GH43_31	0.04201	0.005817	0.04429	0.007085	0.8102	0.9324	-0.009204	0.003999	-0.002281
GH43_32	0.008706	0.002804	0.007524	0.002521	0.4712	0.7533	-0.001632	0.003812	0.001182
GH43_33	0.02552	0.005704	0.0236	0.004317	0.3785	0.7116	-0.003386	0.007416	0.001921
GH43_34	0.1115	0.01727	0.1062	0.01862	0.5752	0.8147	-0.01494	0.02411	0.005301
GH43_35	0.4273	0.05323	0.3669	0.02873	0.06555	0.4376	0.01351	0.1022	0.06041
GH43_36	0.00102	0.0002648	0.0007592	0.0007624	0.1282	0.4959	-0.0004175	0.0007808	0.0002605
GH43_37	0.00252	0.001297	0.002964	0.001621	0.6889	0.8616	-0.002158	0.001091	-0.000445
GH43_4	0.1765	0.06056	0.1658	0.0286	1	1	-0.03304	0.06528	0.01068
GH43_5	0.1135	0.03373	0.1132	0.01401	0.5752	0.8147	-0.02464	0.0282	0.0002713
GH43_6	0.0001527	0.0002522	0.0001777	0.0001939	0.5611	0.8147	-0.0002444	0.0002302	-2.502e-05
GH43_7	0.1276	0.02803	0.1563	0.02235	0.06555	0.4376	-0.05347	-0.0009697	-0.02862
GH43_8	0.008221	0.003375	0.01071	0.001841	0.0927	0.4541	-0.004853	0.0008695	-0.002485
GH43_9	0.03231	0.008881	0.04292	0.0099	0.1282	0.4959	-0.02059	-0.001184	-0.01061
GH44	0.0148	0.01218	0.01183	0.005841	0.9362	0.9959	-0.005832	0.014	0.002968
GH45	0.01657	0.01826	0.0007707	0.0005319	0.005075	0.2444	0.005861	0.03072	0.0158
GH46	0.0005991	0.0006344	0.0002541	0.0002335	0.6884	0.8616	-0.0001073	0.0008636	0.0003451
GH47	0.00624	0.004213	0.007027	0.003169	0.8102	0.9324	-0.004258	0.003301	-0.0007866
GH48	0.01208	0.003807	0.01461	0.008062	0.6889	0.8616	-0.008545	0.004195	-0.002537
GH49	0.003513	0.001148	0.003445	0.001093	0.8102	0.9324	-0.001052	0.001215	6.76e-05
GH5	0.3493	0.04145	0.3388	0.05015	0.8102	0.9324	-0.0411	0.06066	0.01053
GH5_1	0.07137	0.02105	0.06315	0.01702	0.8102	0.9324	-0.01126	0.03094	0.008227
GH5_10	0.005511	0.004307	0.00163	0.001361	0.02024	0.3002	0.0009111	0.007732	0.00388
GH5_12	0.0003957	0.0004612	0.0004785	0.0003482	0.6884	0.8616	-0.0004873	0.0003499	-8.281e-05
GH5_13	0.09759	0.01232	0.1135	0.01976	0.1735	0.5362	-0.0327	0.001316	-0.01589
GH5_14	0	0	0.0002838	0.0002684	0.02844	0.3208	-0.0004624	-8.828e-05	-0.0002838
GH5_15	0	0	5.804e-05	0.0001422	0.4047	0.7203	-0.0001741	0	-5.803e-05
GH5_16	2.206e-05	5.404e-05	0	0	0.4047	0.7203	0	6.62e-05	2.207e-05
GH5_18	0.0006411	0.0005161	0.001323	0.001452	0.3785	0.7116	-0.001936	0.000248	-0.0006825
GH5_19	0.04087	0.005045	0.03212	0.01204	0.0927	0.4541	-0.001119	0.01669	0.008749
GH5_2	0.1236	0.0228	0.1145	0.02226	0.298	0.6602	-0.0166	0.03179	0.009136
GH5_21	0.06885	0.02801	0.04747	0.006628	0.1282	0.4959	0.001139	0.04393	0.02138
GH5_22	0.001727	0.0009983	0.0008925	0.0003556	0.1282	0.4959	0.0001171	0.001651	0.0008348
GH5_25	0.0195	0.004978	0.01431	0.005286	0.0927	0.4541	-2.728e-05	0.009961	0.005195
GH5_26	0.01239	0.006299	0.02459	0.01175	0.0927	0.4541	-0.02208	-0.002825	-0.0122
GH5_27	0.0004384	0.0006732	0.00064	0.0005529	0.4151	0.7364	-0.0008074	0.0004763	-0.0002015
GH5_28	0.008737	0.007649	0.006835	0.002513	0.9362	0.9959	-0.003247	0.008834	0.001901
GH5_29	8.842e-05	0.0001615	0.000204	0.0001766	0.213	0.5899	-0.0002895	7.48e-05	-0.0001156
GH5_34	0.001022	0.001351	0.000471	0.000345	0.8102	0.9324	-0.0002848	0.001609	0.0005509
GH5_35	0.001441	0.0009796	0.001364	0.0007973	1	1	-0.0008642	0.001024	7.699e-05
GH5_36	0.04864	0.01198	0.04355	0.01258	0.4712	0.7533	-0.007699	0.01762	0.005089
GH5_37	0.1087	0.03565	0.1065	0.01316	0.6889	0.8616	-0.0234	0.03397	0.002204
GH5_38	0.07633	0.01609	0.06881	0.01686	0.3785	0.7116	-0.008888	0.02389	0.007512
GH5_39	0.01869	0.005977	0.01119	0.01043	0.1735	0.5362	-0.002565	0.01578	0.007495
GH5_4	0.4256	0.06324	0.43	0.03194	0.6889	0.8616	-0.05599	0.04818	-0.004408
GH5_40	0.0004848	0.0005375	0.00127	0.001084	0.2298	0.5899	-0.001719	4.973e-05	-0.0007854
GH5_41	0.000215	0.0004051	0.0001655	0.0002639	1	1	-0.0003173	0.0003862	4.957e-05
GH5_42	0.004265	0.001504	0.005023	0.002102	0.5752	0.8147	-0.002509	0.001211	-0.0007577
GH5_43	2.206e-05	5.404e-05	0.000135	0.0001672	0.1823	0.5378	-0.0002514	3.35e-06	-0.000113
GH5_44	0.009619	0.003749	0.005064	0.001548	0.01307	0.2584	0.001878	0.007613	0.004555
GH5_45	0.002046	0.001751	0.005042	0.003319	0.0927	0.4541	-0.005887	-0.0003669	-0.002996
GH5_46	0.0678	0.01322	0.05175	0.005058	0.03064	0.3208	0.006038	0.02644	0.01605
GH5_48	0.01603	0.004321	0.01256	0.007169	0.2298	0.5899	-0.003145	0.009599	0.003467
GH5_5	0	0	2.095e-05	5.131e-05	0.4047	0.7203	-6.285e-05	0	-2.095e-05
GH5_50	0	0	0.0002709	0.0006635	0.4047	0.7203	-0.0008125	0	-0.0002708
GH5_52	0.002465	0.003102	8.608e-05	9.994e-05	0.1031	0.4959	0.0004896	0.004871	0.002379
GH5_54	0.01662	0.007336	0.01491	0.005129	0.5752	0.8147	-0.005035	0.008074	0.001716
GH5_55	0.001918	0.001436	0.0003987	0.0002708	0.008239	0.2444	0.0004494	0.002642	0.00152
GH5_56	0.0004203	0.0003885	0.0004531	0.0004174	0.6889	0.8616	-0.0004188	0.0003625	-3.276e-05
GH5_7	0.1226	0.02644	0.1572	0.01898	0.04533	0.4034	-0.05982	-0.01158	-0.03456
GH5_8	0.007521	0.005964	0.005211	0.00334	0.6889	0.8616	-0.00234	0.007953	0.00231
GH50	0.2907	0.04551	0.2271	0.06994	0.0927	0.4541	0.005299	0.128	0.06363
GH51	1.029	0.09831	1.004	0.08651	0.4712	0.7533	-0.06778	0.1304	0.02515
GH53	0.5284	0.06339	0.6002	0.0593	0.06555	0.4376	-0.1451	-0.01334	-0.07173
GH54	0.04394	0.02298	0.09458	0.01861	0.008239	0.2444	-0.07253	-0.02879	-0.05065
GH55	0.06404	0.01179	0.0649	0.00526	0.9362	0.9959	-0.01086	0.008455	-0.0008562
GH57	0.2695	0.0369	0.3503	0.05758	0.03064	0.3208	-0.1289	-0.02884	-0.08081
GH58	6.836e-05	0.0001161	0.0001461	0.0002978	0.9241	0.9959	-0.0003292	0.0001151	-7.775e-05
GH59	0.01212	0.002426	0.01944	0.004002	0.008239	0.2444	-0.01089	-0.004214	-0.007316
GH63	0.169	0.02413	0.1686	0.04595	0.8102	0.9324	-0.0409	0.03631	0.0005139
GH64	0.001103	0.000475	0.0006287	0.0006835	0.1282	0.4959	-0.0002188	0.001015	0.0004747
GH65	0.09413	0.01205	0.0801	0.008441	0.0927	0.4541	0.002716	0.02534	0.01403
GH66	0.04158	0.01064	0.03915	0.005158	0.6889	0.8616	-0.006163	0.01148	0.002428
GH67	0.2493	0.05082	0.2571	0.01712	0.5752	0.8147	-0.0456	0.03403	-0.007871
GH70	0.0005338	0.0008607	0.0001297	0.000159	0.3281	0.7116	-6.077e-05	0.001115	0.0004041
GH71	0.002144	0.000872	0.0008771	0.0009429	0.03064	0.3208	0.0003177	0.002135	0.001267
GH72	0.0005887	0.0005666	0.0004645	0.0004936	0.9357	0.9959	-0.0004269	0.0007085	0.0001243
GH73	0.481	0.06323	0.5498	0.01897	0.06555	0.4376	-0.1125	-0.01239	-0.06876
GH74	0.1043	0.01755	0.09984	0.01519	1	1	-0.01134	0.02195	0.004482
GH76	0.1927	0.01882	0.1936	0.01831	0.9362	0.9959	-0.02215	0.01813	-0.0009203
GH77	1.039	0.06641	1.026	0.07077	0.9362	0.9959	-0.05412	0.08542	0.0124
GH78	1.921	0.2586	1.979	0.155	0.8102	0.9324	-0.2924	0.1463	-0.05787
GH79	0.005917	0.002665	0.00399	0.001267	0.2298	0.5899	-2.026e-05	0.003994	0.001928
GH8	0.1804	0.03608	0.1544	0.01576	0.1735	0.5362	-0.002922	0.05485	0.02598
GH81	0.03201	0.02068	0.03138	0.01662	1	1	-0.01773	0.02141	0.0006328
GH82	0.009089	0.004086	0.00866	0.001784	0.9362	0.9959	-0.0023	0.003903	0.0004295
GH83	0	0	0.000151	0.0002034	0.07401	0.4541	-0.0003096	-2.207e-05	-0.000151
GH84	0.05309	0.02278	0.0624	0.04719	0.9362	0.9959	-0.05183	0.02221	-0.009318
GH85	0.008293	0.004788	0.0103	0.005341	0.6889	0.8616	-0.007409	0.003	-0.002002
GH87	0.02695	0.01345	0.02461	0.003291	0.5752	0.8147	-0.00743	0.0137	0.002335
GH88	0.2138	0.02015	0.2018	0.02261	0.3785	0.7116	-0.01089	0.03313	0.01206
GH89	0.3741	0.08223	0.3921	0.03077	0.4712	0.7533	-0.08311	0.04716	-0.01799
GH9	0.7396	0.1059	0.6851	0.08124	0.3785	0.7116	-0.03662	0.1552	0.05454
GH91	0.001447	0.0004713	0.003124	0.001896	0.1282	0.4959	-0.003117	-0.0002948	-0.001678
GH92	1.308	0.2105	1.678	0.1772	0.01307	0.2584	-0.5898	-0.1722	-0.3703
GH93	0.06012	0.0147	0.0645	0.01231	0.8102	0.9324	-0.01788	0.009724	-0.004383
GH94	1.05	0.07928	0.8986	0.09257	0.03064	0.3208	0.05907	0.238	0.1514
GH95	0.9683	0.04544	1.094	0.06556	0.008239	0.2444	-0.1874	-0.06479	-0.1256
GH97	1.574	0.1153	1.804	0.09013	0.008239	0.2444	-0.334	-0.1211	-0.2302
GH98	0.03685	0.02422	0.02459	0.006679	0.2298	0.5899	-0.003607	0.03294	0.01226
GH99	0.2013	0.0365	0.1983	0.03712	0.6889	0.8616	-0.033	0.03758	0.002946
GT1	0.0993	0.01516	0.09413	0.01763	0.5752	0.8147	-0.01201	0.02152	0.005168
GT10	0.04499	0.01395	0.04964	0.01844	0.6889	0.8616	-0.02214	0.01116	-0.004654
GT101	0.01588	0.005447	0.008723	0.003089	0.03064	0.3208	0.002652	0.01209	0.007156
GT102	0.00402	0.004767	0.002597	0.001861	0.8102	0.9324	-0.001775	0.00565	0.001422
GT103	0.0009518	0.0008657	0.00168	0.00157	0.5752	0.8147	-0.002069	0.0005817	-0.0007286
GT104	0.01025	0.003957	0.008029	0.005626	0.5752	0.8147	-0.002561	0.007173	0.002218
GT107	0.00525	0.00281	0.004016	0.002526	0.298	0.6602	-0.001509	0.003906	0.001234
GT11	0.1612	0.07099	0.1224	0.03478	0.3785	0.7116	-0.01786	0.1011	0.0388
GT12	0.00394	0.00336	0.003543	0.002502	1	1	-0.002567	0.003613	0.0003959
GT13	0.07742	0.03705	0.08943	0.04664	0.4712	0.7533	-0.05535	0.02995	-0.01201
GT14	0.08655	0.03341	0.0833	0.02193	0.9362	0.9959	-0.02563	0.03196	0.003249
GT15	0.0003714	0.0004453	4.416e-05	6.919e-05	0.3261	0.7116	3.02e-05	0.0006857	0.0003273
GT16	0.0002899	0.0002603	7.946e-05	0.0001413	0.08126	0.4541	-4.736e-06	0.0004304	0.0002105
GT17	0.007924	0.002275	0.006588	0.003243	0.3785	0.7116	-0.00164	0.004388	0.001336
GT19	0.585	0.06584	0.6077	0.03577	0.3785	0.7116	-0.07793	0.03226	-0.02268
GT2_Chitin_synth_2	0.00789	0.002459	0.008227	0.002244	1	1	-0.00314	0.0019	-0.000337
GT2_Glyco_tranf_2_2	0.0208	0.0135	0.02227	0.0141	0.9362	0.9959	-0.01459	0.01331	-0.00147
GT2_Glyco_tranf_2_3	0.6554	0.04659	0.6255	0.09206	0.8102	0.9324	-0.04813	0.1096	0.0299
GT2_Glyco_tranf_2_4	0.08458	0.04601	0.09325	0.01289	0.2298	0.5899	-0.04077	0.02885	-0.008673
GT2_Glyco_tranf_2_5	0.02628	0.008244	0.03967	0.02337	0.3785	0.7116	-0.03204	0.004283	-0.01339
GT2_Glyco_trans_2_3	0.1207	0.01557	0.115	0.01499	0.5752	0.8147	-0.01027	0.02043	0.00576
GT2_Glycos_transf_2	7.235	0.5184	6.833	0.3665	0.298	0.6602	-0.04472	0.8859	0.402
GT20	0.0004414	0.0006463	0.001091	0.0006079	0.09041	0.4541	-0.001276	1.668e-05	-0.0006496
GT21	0.01693	0.002397	0.03804	0.02914	0.008239	0.2444	-0.04578	-0.006	-0.02112
GT22	0.02497	0.01477	0.01821	0.006114	0.5752	0.8147	-0.002997	0.0205	0.006763
GT23	0.04443	0.006031	0.05144	0.02559	0.298	0.6602	-0.02834	0.01191	-0.00701
GT25	0.03772	0.01771	0.02944	0.01135	0.4712	0.7533	-0.006784	0.02445	0.008286
GT26	0.1785	0.01276	0.1662	0.01648	0.1282	0.4959	-0.003389	0.02668	0.01236
GT27	0.127	0.01833	0.1895	0.05045	0.04533	0.4034	-0.09997	-0.02185	-0.0624
GT28	0.7856	0.0309	0.7484	0.06754	0.3785	0.7116	-0.01184	0.1	0.03718
GT29	0.0001329	0.0002647	0.0001714	0.0003521	0.9241	0.9959	-0.0003544	0.0002635	-3.858e-05
GT3	0.2631	0.04206	0.2998	0.02857	0.1735	0.5362	-0.07469	-0.001921	-0.03667
GT30	0.3035	0.0407	0.3358	0.03337	0.1282	0.4959	-0.07074	0.006197	-0.03232
GT31	0.0009509	0.001048	0.0009879	0.001407	1	1	-0.001356	0.001137	-3.693e-05
GT32	0.1475	0.034	0.1603	0.0242	0.3785	0.7116	-0.0424	0.0201	-0.01282
GT33	0.01304	0.01757	0.02126	0.02878	1	1	-0.03382	0.01446	-0.008226
GT34	0.0001721	0.0002945	0.00016	0.0002733	0.7888	0.9324	-0.0002748	0.0002983	1.215e-05
GT35	1.173	0.1487	1.135	0.1313	0.4712	0.7533	-0.1031	0.1925	0.03838
GT38	0.001254	0.0009056	0.0005979	0.0005649	0.1282	0.4959	-0.0001374	0.001464	0.000656
GT39	0.1355	0.04184	0.1429	0.0374	0.6889	0.8616	-0.04467	0.03536	-0.007373
GT4	4.616	0.3517	4.373	0.4076	0.298	0.6602	-0.1569	0.6473	0.2424
GT40	0.003482	0.002645	0.004268	0.001916	0.3785	0.7116	-0.003057	0.001944	-0.0007859
GT41	3.197	0.1683	3.443	0.2202	0.04533	0.4034	-0.4607	-0.03075	-0.2456
GT42	0.0003077	0.0002813	0.0005937	0.0005693	0.5211	0.8147	-0.0007927	0.0001485	-0.000286
GT44	2.104e-05	5.153e-05	0.0001928	0.0004723	1	1	-0.0005785	4.207e-05	-0.0001718
GT45	0.0006389	0.0008157	0.001165	0.001289	0.4712	0.7533	-0.001713	0.0005484	-0.0005263
GT46	0.02184	0.009734	0.0136	0.01322	0.06555	0.4376	-0.004424	0.01944	0.008247
GT47	0.0002722	0.0005413	0.000115	0.0001369	0.9289	0.9959	-0.0001534	0.0006526	0.0001572
GT5	1.092	0.05367	1.081	0.0652	1	1	-0.04903	0.07794	0.01111
GT50	0	0	0.0001621	0.0002604	0.1757	0.5362	-0.0003606	0	-0.0001621
GT51	0.5847	0.0273	0.5985	0.04489	0.6889	0.8616	-0.05143	0.02442	-0.01391
GT52	0.0001353	0.0001483	0	0	0.02844	0.3208	4.432e-05	0.0002497	0.0001353
GT53	0.00013	0.0003184	0	0	0.4047	0.7203	0	0.0003899	0.00013
GT54	0	0	0.0003223	0.0003829	0.07401	0.4541	-0.0006046	-6.285e-05	-0.0003223
GT56	0.02142	0.01322	0.01657	0.008712	0.5752	0.8147	-0.006104	0.01686	0.004842
GT57	0.001693	0.0007173	0.006553	0.00678	0.3785	0.7116	-0.01017	-0.0004804	-0.004861
GT58	2.225e-05	5.45e-05	0	0	0.4047	0.7203	0	6.675e-05	2.225e-05
GT6	0.01111	0.006245	0.005572	0.001697	0.298	0.6602	0.0009271	0.009917	0.005536
GT60	0.001301	0.0009678	0.001237	0.001431	0.6889	0.8616	-0.001387	0.001204	6.401e-05
GT62	0.005349	0.002068	0.009651	0.006139	0.0927	0.4541	-0.009519	-0.0002701	-0.004302
GT63	0.0006823	0.0007611	0.001956	0.002856	0.5725	0.8147	-0.003738	0.000542	-0.001274
GT64	0	0	0.0001644	0.0003035	0.1757	0.5362	-0.0004157	0	-0.0001644
GT66	0.0805	0.02032	0.07875	0.02984	0.4712	0.7533	-0.02492	0.0256	0.001747
GT67	2.166e-05	5.306e-05	0	0	0.4047	0.7203	0	6.5e-05	2.167e-05
GT68	2.255e-05	5.525e-05	0	0	0.4047	0.7203	0	6.765e-05	2.255e-05
GT69	0.0008724	0.0007679	0.001528	0.0008589	0.1282	0.4959	-0.001534	0.0001756	-0.0006555
GT7	0.005737	0.00428	0.004921	0.003459	0.8102	0.9324	-0.003306	0.004715	0.000817
GT70	0.001657	0.001147	0.005076	0.004077	0.298	0.6602	-0.006293	-0.0008081	-0.00342
GT71	0.0002869	0.0003157	0.001137	0.0006575	0.01291	0.2584	-0.001444	-0.0003435	-0.0008503
GT72	0.001097	0.001368	4.237e-05	6.565e-05	0.1044	0.4959	0.0001998	0.002175	0.001055
GT73	0.0178	0.02061	0.005394	0.004846	0.2298	0.5899	0.0001331	0.03003	0.0124
GT74	0	0	0.0001124	0.0002169	0.1757	0.5362	-0.000293	0	-0.0001124
GT75	0.000269	0.0003695	6.399e-05	7.041e-05	0.6081	0.8545	-6.33e-05	0.000477	0.000205
GT76	0.05139	0.02765	0.07752	0.03006	0.1735	0.5362	-0.05314	0.007997	-0.02612
GT77	0.00013	0.0001956	1.935e-05	4.739e-05	0.1823	0.5378	-1.535e-05	0.0002604	0.0001107
GT8	0.4345	0.2241	0.334	0.03053	1	1	-0.05015	0.2711	0.1005
GT80	0.0001401	0.0003432	4.515e-05	0.0001106	1	1	-9.03e-05	0.0004203	9.493e-05
GT81	0.03773	0.01343	0.03467	0.01664	0.5752	0.8147	-0.01226	0.01868	0.003054
GT82	0.0007207	0.001639	0	0	0.1757	0.5362	0	0.002074	0.0007208
GT83	0.5522	0.08973	0.6369	0.1091	0.1735	0.5362	-0.1827	0.02334	-0.08468
GT84	0.03769	0.0088	0.0354	0.008006	0.6889	0.8616	-0.006592	0.01086	0.002291
GT85	0.0004871	0.0004296	0.0003501	0.0004243	0.5211	0.8147	-0.0003685	0.0005913	0.000137
GT87	0.05572	0.02121	0.03123	0.005594	0.02024	0.3002	0.01098	0.04177	0.02448
GT89	0.006263	0.004092	0.007442	0.003622	0.6889	0.8616	-0.004949	0.003007	-0.00118
GT9	0.5295	0.08654	0.4553	0.03289	0.06555	0.4376	0.01207	0.1419	0.07422
GT90	0.02985	0.014	0.03383	0.01025	0.8102	0.9324	-0.01654	0.009198	-0.003986
GT92	0.03017	0.00553	0.02233	0.008164	0.1282	0.4959	0.0002583	0.01492	0.007843
GT93	0.0002746	0.0004427	1.935e-05	4.739e-05	0.1823	0.5378	1.683e-06	0.0006289	0.0002553
GT94	0.1532	0.04722	0.1587	0.01637	0.4712	0.7533	-0.03947	0.03525	-0.005453
GT97	0.006292	0.002998	0.002168	0.0008658	0.01307	0.2584	0.001881	0.00651	0.004124
GT98	0.002117	0.001744	0.001099	0.0008531	0.1282	0.4959	-0.0003449	0.002564	0.001017
GT99	0.005128	0.003303	0.002135	0.001657	0.0927	0.4541	0.0001011	0.005527	0.002994
PL1	0.1123	0.03106	0.1072	0.01519	0.9362	0.9959	-0.01939	0.03222	0.005141
PL1_1	0.0002703	0.0004862	1.935e-05	4.739e-05	0.462	0.7533	-3.87e-05	0.0006517	0.000251
PL1_10	0.0001838	0.0003281	2.142e-05	5.247e-05	0.1823	0.5378	-2.092e-05	0.0004426	0.0001624
PL1_11	0.0001579	0.0003867	0	0	0.4047	0.7203	0	0.0004736	0.0001579
PL1_2	0.1695	0.04511	0.2208	0.04568	0.1735	0.5362	-0.09457	-0.005604	-0.05135
PL1_3	0	0	0.0001064	0.0002016	0.1757	0.5362	-0.000274	0	-0.0001064
PL1_4	2.335e-05	5.719e-05	6.657e-05	0.0001125	0.5993	0.8443	-0.0001355	4.67e-05	-4.322e-05
PL1_5	0.001606	0.001871	0.00127	0.0006273	0.5752	0.8147	-0.001055	0.001959	0.0003352
PL1_6	0.0001996	0.0001106	0.0001305	0.0002022	0.2894	0.6602	-0.000124	0.0002398	6.91e-05
PL1_7	0	0	0.0004939	0.0002816	0.002778	0.2444	-0.000711	-0.0002929	-0.0004939
PL1_8	0.001425	0.001247	0.0008571	0.0006951	0.3785	0.7116	-0.0004388	0.00163	0.0005678
PL10	0.005526	0.001287	0.005125	0.002119	0.2298	0.5899	-0.001425	0.002007	0.0004004
PL10_1	0.06395	0.01908	0.0449	0.01404	0.1282	0.4959	0.0009154	0.03606	0.01905
PL10_2	0.007585	0.002895	0.008774	0.002048	0.5752	0.8147	-0.003717	0.00156	-0.001189
PL10_3	0.001466	0.001231	0.0009858	0.0008239	0.4225	0.7471	-0.0006012	0.001608	0.0004804
PL11	0.08416	0.01325	0.07896	0.0148	0.5752	0.8147	-0.008495	0.01909	0.005213
PL11_1	0.2454	0.09362	0.1964	0.0428	0.298	0.6602	-0.02169	0.1363	0.04893
PL11_2	0.01738	0.0123	0.01138	0.002748	0.4712	0.7533	-0.001928	0.0152	0.005996
PL12	0.02517	0.005804	0.02082	0.004165	0.1735	0.5362	-0.001194	0.009379	0.004348
PL12_1	0.0008516	0.0005644	0.0004021	0.0005523	0.1705	0.5362	-0.0001086	0.0009898	0.0004494
PL12_2	0.002919	0.001356	0.003528	0.001815	0.6889	0.8616	-0.002273	0.0009614	-0.0006084
PL12_3	0.00145	0.0009967	0.002374	0.0009954	0.298	0.6602	-0.00192	0.0001225	-0.0009238
PL14_2	6.747e-05	0.0001117	0.0002208	0.0002638	0.3261	0.7116	-0.000397	4.668e-05	-0.0001533
PL14_3	0.004714	0.005046	0.0006552	0.0006675	0.02002	0.3002	0.00112	0.008277	0.004059
PL15	0.009505	0.004578	0.005131	0.002445	0.04533	0.4034	0.0003047	0.00824	0.004375
PL15_1	0.001142	0.001337	0.0006573	0.0005203	0.6884	0.8616	-0.0004398	0.00164	0.0004845
PL15_2	0	0	2.142e-05	5.247e-05	0.4047	0.7203	-6.425e-05	0	-2.142e-05
PL16	0.000181	0.0002061	0	0	0.07401	0.4541	4.333e-05	0.0003407	0.000181
PL17	0.002751	0.001344	0.001285	0.001069	0.04533	0.4034	9.91e-05	0.002702	0.001466
PL17_1	0.0003306	0.0003485	0.0002998	0.0002893	1	1	-0.0002849	0.0003419	3.081e-05
PL17_2	0.0004224	0.0005681	0.001612	0.000965	0.03035	0.3208	-0.002004	-0.0003544	-0.001189
PL2	0.0004145	0.000657	0	0	0.07401	0.4541	4.412e-05	0.0009748	0.0004145
PL21	0.00218	0.0004923	0.0006434	0.0002915	0.005075	0.2444	0.001129	0.001948	0.001537
PL21_1	2.335e-05	5.719e-05	0.0002702	0.0003292	0.1291	0.4959	-0.0004963	-2.207e-05	-0.0002469
PL22	0.1732	0.03007	0.2259	0.09263	0.5752	0.8147	-0.1251	0.01545	-0.0527
PL22_1	0.002635	0.001005	0.003264	0.001514	0.5752	0.8147	-0.001998	0.0006711	-0.0006297
PL22_2	0.01162	0.00234	0.01116	0.001543	0.9362	0.9959	-0.001546	0.002502	0.0004539
PL25	0.004333	0.001629	0.004795	0.001258	0.5752	0.8147	-0.001998	0.001036	-0.0004623
PL26	0.06041	0.01658	0.05092	0.01151	0.3785	0.7116	-0.005298	0.02541	0.009484
PL27	0.04615	0.01109	0.03371	0.02139	0.06555	0.4376	-0.007816	0.02711	0.01244
PL29	0.0234	0.01201	0.02796	0.01798	0.9362	0.9959	-0.01996	0.01133	-0.004565
PL3	0.0007293	0.0006579	0.0001852	0.0001963	0.1255	0.4959	5.41e-05	0.001057	0.0005441
PL3_1	0.0002657	0.0002378	0.0003891	0.0004585	0.9357	0.9959	-0.0005128	0.0002152	-0.0001234
PL3_2	2.104e-05	5.153e-05	0.0001241	0.0003039	1	1	-0.0003722	6.31e-05	-0.000103
PL3_3	0.0001323	0.0001661	0.0002501	0.0002021	0.2805	0.6602	-0.0003113	8.481e-05	-0.0001177
PL3_5	0.0002213	0.0003013	4.237e-05	6.565e-05	0.1463	0.5362	-1.835e-05	0.0004422	0.0001789
PL30	0.002179	0.001081	0.001213	0.0005825	0.0927	0.4541	0.0001558	0.001986	0.0009665
PL31	0.00783	0.002159	0.009128	0.003809	0.8102	0.9324	-0.004697	0.001603	-0.001298
PL32	0.05372	0.02126	0.04772	0.02801	0.8102	0.9324	-0.0184	0.03221	0.006006
PL33	0.01247	0.002011	0.01022	0.002975	0.1282	0.4959	-0.0003425	0.004699	0.002244
PL33_1	0.02649	0.004208	0.02167	0.00296	0.06555	0.4376	0.0009996	0.008664	0.00482
PL33_2	0.01609	0.005269	0.009065	0.004787	0.1282	0.4959	0.001162	0.01174	0.007022
PL34	0.0003326	0.0005726	0.0002329	0.0002301	0.8033	0.9324	-0.000266	0.0006779	9.966e-05
PL35	0.05384	0.00584	0.05041	0.008786	0.4712	0.7533	-0.004358	0.01088	0.003434
PL36_2	2.335e-05	5.719e-05	0.0001097	0.0002121	0.5993	0.8443	-0.0002649	4.67e-05	-8.635e-05
PL37	0.02555	0.007939	0.02313	0.004832	0.6889	0.8616	-0.004296	0.008458	0.002418
PL4	0.01754	0.005629	0.02392	0.006186	0.0927	0.4541	-0.01239	2.297e-05	-0.006382
PL4_1	0.001133	0.0009964	0.00189	0.001536	0.5752	0.8147	-0.002137	0.0005873	-0.0007572
PL4_3	0.0001795	0.0002033	0.0002911	0.0003678	0.8643	0.9925	-0.0004249	0.0001795	-0.0001116
PL4_4	0.022	0.00818	0.02028	0.02253	0.2298	0.5899	-0.01873	0.01602	0.001723
PL4_5	0.0001702	0.0002744	0	0	0.1757	0.5362	0	0.0003805	0.0001702
PL5	0.02641	0.01215	0.007329	0.004449	0.02024	0.3002	0.008217	0.0284	0.01908
PL6	0.02553	0.005919	0.02637	0.007653	0.8102	0.9324	-0.008115	0.006506	-0.0008421
PL6_1	0.04393	0.007982	0.04459	0.01171	0.9362	0.9959	-0.0109	0.009221	-0.0006608
PL6_2	0.002244	0.0009952	0.001224	0.0007115	0.0927	0.4541	0.000207	0.001944	0.00102
PL6_3	0.0004812	0.0004162	0.00114	0.0005503	0.04495	0.4034	-0.001166	-0.000173	-0.0006585
PL7	0.0003689	0.000321	0.0001885	0.0004618	0.2458	0.628	-0.0002868	0.0005436	0.0001804
PL7_5	8.767e-05	0.0001049	2.095e-05	5.131e-05	0.1823	0.5378	-1.965e-05	0.0001531	6.672e-05
PL8	0.01483	0.005154	0.01482	0.005095	0.6889	0.8616	-0.005405	0.004811	1.39e-05
PL8_2	0.001092	0.001221	0.002197	0.001463	0.2298	0.5899	-0.002425	0.0003386	-0.001105
PL8_3	0.01333	0.007016	0.01103	0.009662	0.3785	0.7116	-0.006507	0.01037	0.002301
PL8_4	0.0008223	0.00183	0.001072	0.001649	0.3611	0.7116	-0.002147	0.001636	-0.0002499
PL9	0.1515	0.01954	0.1617	0.02931	0.298	0.6602	-0.03364	0.0161	-0.01019
PL9_1	0.05781	0.01368	0.05122	0.01421	0.5752	0.8147	-0.008199	0.02116	0.006594
PL9_2	0.0817	0.02887	0.07907	0.008292	0.6889	0.8616	-0.02027	0.02431	0.002637
PL9_3	0.006648	0.003102	0.004106	0.002829	0.298	0.6602	-0.0004411	0.005737	0.002542
PL9_4	0.00617	0.003414	0.003283	0.001427	0.06555	0.4376	0.0004396	0.005937	0.002887
