# Supplementary material for: Antimicrobial peptides act on the rumen microbiome and metabolome affecting the performance of castrated bulls
Source: J Anim Sci Biotechnol. 2023 Mar 9;14:31. doi: 10.1186/s40104-023-00832-5 (PMC9996874; doi:10.1186/s40104-023-00832-5)
Supplement: Supplementary file 11 — Additional file 11: Table S10. Genes significantly enriched by CAZy in AP rumen. [file 40104_2023_832_MOESM11_ESM.xlsx]

## Sheet: Table S10
Table S10 Genes significantly enriched by CAZy in AP rumen
Name	AP-Mean, %	AP-Sd, %	CK-Mean, %	CK-Sd, %	P-value	Corrected pvalue	Lower ci	Upper ci	Effectsize
AA10	0.0002688	0.0002267	0	0	0.02844	0.3208	8.9e-05	0.0004345	0.0002688
AA3	0.3493	0.02526	0.2679	0.03521	0.008239	0.2444	0.04631	0.1106	0.08144
CBM11	0.004549	0.003513	0.0009704	0.0008366	0.008239	0.2444	0.001468	0.006536	0.003578
GH10	0.8301	0.1385	0.7019	0.09527	0.03064	0.3208	0.01254	0.2648	0.1283
GH112	0.04237	0.01042	0.02893	0.0076	0.04533	0.4034	0.004776	0.02353	0.01344
GH113	0.03969	0.007918	0.02494	0.005273	0.01307	0.2584	0.007744	0.02189	0.01475
GH114	0.03504	0.008893	0.02089	0.006658	0.02024	0.3002	0.005603	0.02228	0.01415
GH121	0.03389	0.006351	0.02426	0.003751	0.01307	0.2584	0.004405	0.01457	0.009638
GH151	0.0562	0.007729	0.04264	0.003695	0.005075	0.2444	0.006863	0.01955	0.01356
GH161	0.02544	0.00574	0.0157	0.00275	0.008239	0.2444	0.005302	0.01452	0.009745
GH38	0.1906	0.0368	0.144	0.02441	0.02024	0.3002	0.01663	0.07896	0.0466
GH39	0.5583	0.07167	0.414	0.09477	0.04533	0.4034	0.04317	0.222	0.1443
GH4	0.1244	0.0188	0.09745	0.01499	0.02024	0.3002	0.01128	0.04818	0.02694
GH42	0.2536	0.03757	0.1884	0.02194	0.01307	0.2584	0.03276	0.09586	0.06525
GH43_27	0.04378	0.006364	0.03214	0.001917	0.005075	0.2444	0.007065	0.0164	0.01164
GH45	0.01657	0.01826	0.0007707	0.0005319	0.005075	0.2444	0.005861	0.03072	0.0158
GH5_10	0.005511	0.004307	0.00163	0.001361	0.02024	0.3002	0.0009111	0.007732	0.00388
GH5_44	0.009619	0.003749	0.005064	0.001548	0.01307	0.2584	0.001878	0.007613	0.004555
GH5_46	0.0678	0.01322	0.05175	0.005058	0.03064	0.3208	0.006038	0.02644	0.01605
GH5_55	0.001918	0.001436	0.0003987	0.0002708	0.008239	0.2444	0.0004494	0.002642	0.00152
GH71	0.002144	0.000872	0.0008771	0.0009429	0.03064	0.3208	0.0003177	0.002135	0.001267
GH94	1.05	0.07928	0.8986	0.09257	0.03064	0.3208	0.05907	0.238	0.1514
GT101	0.01588	0.005447	0.008723	0.003089	0.03064	0.3208	0.002652	0.01209	0.007156
GT52	0.0001353	0.0001483	0	0	0.02844	0.3208	4.432e-05	0.0002497	0.0001353
GT87	0.05572	0.02121	0.03123	0.005594	0.02024	0.3002	0.01098	0.04177	0.02448
GT97	0.006292	0.002998	0.002168	0.0008658	0.01307	0.2584	0.001881	0.00651	0.004124
PL14_3	0.004714	0.005046	0.0006552	0.0006675	0.02002	0.3002	0.00112	0.008277	0.004059
PL15	0.009505	0.004578	0.005131	0.002445	0.04533	0.4034	0.0003047	0.00824	0.004375
PL17	0.002751	0.001344	0.001285	0.001069	0.04533	0.4034	9.91e-05	0.002702	0.001466
PL21	0.00218	0.0004923	0.0006434	0.0002915	0.005075	0.2444	0.001129	0.001948	0.001537
PL5	0.02641	0.01215	0.007329	0.004449	0.02024	0.3002	0.008217	0.0284	0.01908
