# Supplementary material for: Antimicrobial peptides act on the rumen microbiome and metabolome affecting the performance of castrated bulls
Source: J Anim Sci Biotechnol. 2023 Mar 9;14:31. doi: 10.1186/s40104-023-00832-5 (PMC9996874; doi:10.1186/s40104-023-00832-5)
Supplement: Supplementary file 12 — Additional file 12: Table S11. Genes significantly enriched by CAZy in CK rumen. [file 40104_2023_832_MOESM12_ESM.xlsx]

## Sheet: Table S11
Table S11 Genes significantly enriched by CAZy in CK rumen
Name	AP-Mean, %	AP-Sd, %	CK-Mean, %	CK-Sd, %	P-value	Corrected pvalue	Lower ci	Upper ci	Effectsize
AA5	0.1427	0.01951	0.1709	0.0124	0.03064	0.3208	-0.04452	-0.009804	-0.02817
AA5_2	0.0003805	0.0002719	0.001396	0.0007125	0.01307	0.2584	-0.001644	-0.0005016	-0.001016
CBM58	0.002931	0.001095	0.006288	0.001659	0.005075	0.2444	-0.004771	-0.001959	-0.003357
CBM63	0.0005157	0.0003941	0.001785	0.0004352	0.005075	0.2444	-0.001693	-0.0008776	-0.001269
CE1	4.137	0.3394	4.713	0.2764	0.02024	0.3002	-0.8616	-0.2005	-0.5763
GH13_10	0.0114	0.004877	0.01898	0.005783	0.03064	0.3208	-0.01314	-0.002308	-0.007582
GH13_19	0.02763	0.01491	0.05281	0.01641	0.03064	0.3208	-0.04081	-0.008634	-0.02519
GH13_38	0.3326	0.03593	0.4053	0.04066	0.03064	0.3208	-0.1145	-0.03364	-0.07272
GH143	0.05548	0.01268	0.07423	0.01453	0.03064	0.3208	-0.03323	-0.004412	-0.01875
GH18	0.3571	0.02676	0.4327	0.04903	0.02024	0.3002	-0.1165	-0.03254	-0.07569
GH20	1.129	0.1754	1.368	0.08773	0.008239	0.2444	-0.3821	-0.09469	-0.2384
GH30_2	0.02324	0.004871	0.03989	0.005828	0.008239	0.2444	-0.02187	-0.01145	-0.01666
GH30_3	0.07829	0.0284	0.1353	0.02121	0.01307	0.2584	-0.0824	-0.02968	-0.057
GH30_7	0.0006744	0.0006107	0.001949	0.001223	0.04533	0.4034	-0.00236	-0.00034	-0.001274
GH5_14	0	0	0.0002838	0.0002684	0.02844	0.3208	-0.0004624	-8.828e-05	-0.0002838
GH5_7	0.1226	0.02644	0.1572	0.01898	0.04533	0.4034	-0.05982	-0.01158	-0.03456
GH54	0.04394	0.02298	0.09458	0.01861	0.008239	0.2444	-0.07253	-0.02879	-0.05065
GH57	0.2695	0.0369	0.3503	0.05758	0.03064	0.3208	-0.1289	-0.02884	-0.08081
GH59	0.01212	0.002426	0.01944	0.004002	0.008239	0.2444	-0.01089	-0.004214	-0.007316
GH92	1.308	0.2105	1.678	0.1772	0.01307	0.2584	-0.5898	-0.1722	-0.3703
GH95	0.9683	0.04544	1.094	0.06556	0.008239	0.2444	-0.1874	-0.06479	-0.1256
GH97	1.574	0.1153	1.804	0.09013	0.008239	0.2444	-0.334	-0.1211	-0.2302
GT21	0.01693	0.002397	0.03804	0.02914	0.008239	0.2444	-0.04578	-0.006	-0.02112
GT27	0.127	0.01833	0.1895	0.05045	0.04533	0.4034	-0.09997	-0.02185	-0.0624
GT41	3.197	0.1683	3.443	0.2202	0.04533	0.4034	-0.4607	-0.03075	-0.2456
GT71	0.0002869	0.0003157	0.001137	0.0006575	0.01291	0.2584	-0.001444	-0.0003435	-0.0008503
PL1_7	0	0	0.0004939	0.0002816	0.002778	0.2444	-0.000711	-0.0002929	-0.0004939
PL17_2	0.0004224	0.0005681	0.001612	0.000965	0.03035	0.3208	-0.002004	-0.0003544	-0.001189
PL6_3	0.0004812	0.0004162	0.00114	0.0005503	0.04495	0.4034	-0.001166	-0.000173	-0.0006585
