# Supplementary material for: Antimicrobial peptides act on the rumen microbiome and metabolome affecting the performance of castrated bulls
Source: J Anim Sci Biotechnol. 2023 Mar 9;14:31. doi: 10.1186/s40104-023-00832-5 (PMC9996874; doi:10.1186/s40104-023-00832-5)
Supplement: Supplementary file 13 — Additional file 13: Table S12. Comparison of CK and AP probiotics. [file 40104_2023_832_MOESM13_ESM.xlsx]

## Sheet: Table S12 
Table S12 Comparison of CK and AP probiotics
Probiotics	Probio genus	CK-1	CK-2	AP-3	CK-4	CK-5	CK-6	AP-1	AP-2	CK-3	AP-4	AP-5	AP-6
Acetobacter sp.	Acetobacter	4	0	0	6	6	2	0	0	0	0	80	110
Acidocella sp.	Acidocella	0	2	0	6	0	0	0	2	0	0	12	0
Acinetobacter calcoaceticus	Acinetobacter	14	30	14	20	30	10	12	18	0	16	82	30
Acinetobacter sp.	Acinetobacter	310	176	70	306	160	134	266	1468	148	62	640	278
Aeromonas sobria	Aeromonas	14	126	60	20	38	62	108	50	40	12	24	56
Akkermansia muciniphila	Akkermansia	6512	12484	8534	9102	6600	6470	7490	8746	6240	9224	8168	9006
Arthrobacter citreus	Arthrobacter	66	138	66	158	86	122	58	78	146	90	146	56
Arthrobacter globiformis	Arthrobacter	6	0	4	0	0	0	2	0	0	0	0	0
Atopobium minutum	Atopobium	136	260	166	294	146	152	242	236	162	184	334	244
Azoarcus sp.	Azoarcus	10	28	606	6	60	124	12	28	46	34	280	14
Azomonas agilis	Azomonas	0	12	18	4	0	6	24	8	102	20	2	4
Azospirillum brasilense	Azospirillum	306	284	592	532	360	202	340	346	266	194	434	266
Azospirillum brasilense_Sp245	Azospirillum	62	138	88	42	62	42	58	74	92	40	74	32
Azospirillum doebereinerae	Azospirillum	34	56	138	24	10	20	4	6	26	14	14	42
Azospirillum lipoferum	Azospirillum	366	304	398	372	238	248	242	668	474	278	506	356
Azospirillum oryzae	Azospirillum	74	38	132	18	28	16	18	40	12	20	310	30
Azospirillum sp.	Azospirillum	762	1066	2712	336	250	1056	424	3886	332	140	18262	920
Azospirillum sp._B510	Azospirillum	8	0	10	2	8	20	0	16	6	12	12	0
Azotobacter chroococcum	Azotobacter	56	96	158	54	36	116	56	180	332	390	122	118
Bacillus amyloliquefaciens	Bacillus	540	314	362	1020	222	274	220	418	258	328	692	314
Bacillus cereus	Bacillus	5392	5932	4244	5912	5508	5730	6100	6120	4216	4330	7930	4036
Bacillus circulans	Bacillus	504	840	330	704	386	366	682	716	412	564	1126	500
Bacillus clausii	Bacillus	498	146	164	646	238	196	334	418	316	240	356	208
Bacillus coagulans	Bacillus	662	640	986	974	682	820	1286	726	876	694	882	652
Bacillus lentus	Bacillus	70	280	142	138	134	156	386	100	80	198	120	276
Bacillus licheniformis	Bacillus	962	1234	692	780	624	716	638	2230	786	580	2422	506
Bacillus megaterium	Bacillus	1516	1644	1076	1846	1478	1412	1594	1898	1218	1218	3058	1494
Bacillus pumilus	Bacillus	628	798	298	508	320	372	450	1092	270	440	1088	586
Bacillus sp.	Bacillus	20	66	48	72	38	46	36	40	30	50	176	64
Bacillus subtilis	Bacillus	1432	2148	1102	1759	1228	968	1014	2260	1246	712	2556	1882
Bacillus thuringiensis	Bacillus	2636	3726	2768	3502	1868	1882	2066	4106	2004	1618	5810	2116
Bacillus toyonensis	Bacillus	864	922	768	892	938	702	1072	1844	846	422	1736	550
Bacteroides fragilis	Bacteroides	57108	71598	54250	60116	62424	60466	46744	66356	55852	56732	57376	54928
Bdellovibrio bacteriovorus	Bdellovibrio	62	112	128	164	76	86	74	172	44	58	132	146
Bifidobacterium adolescentis	Bifidobacterium	1172	1870	1282	1464	1518	1278	1834	1532	1238	1830	1440	2310
Bifidobacterium animalis subsp. lactis	Bifidobacterium	122	138	60	106	72	94	28	94	92	74	600	56
Bifidobacterium animalis subsp. lactis	Bifidobacterium	102	84	74	374	166	126	90	56	608	60	30	86
Bifidobacterium animalis subsp. lactis_HN019	Bifidobacterium	14	52	34	16	26	20	38	32	18	32	48	76
Bifidobacterium bifidum	Bifidobacterium	664	790	594	970	964	800	996	1422	1306	860	808	968
Bifidobacterium bifidum_BGN4	Bifidobacterium	2	0	4	110	20	0	12	0	16	14	0	24
Bifidobacterium breve	Bifidobacterium	306	322	288	598	240	374	404	728	286	408	1052	580
Bifidobacterium catenulatum	Bifidobacterium	112	174	162	140	92	88	172	256	130	212	380	298
Bifidobacterium dentium	Bifidobacterium	300	276	360	320	270	364	738	286	344	310	636	552
Bifidobacterium longum subsp. infantis	Bifidobacterium	92	110	74	92	66	128	84	106	64	138	54	58
Bifidobacterium longum	Bifidobacterium	1172	1472	1186	1922	1252	1204	1722	1638	1208	1082	2282	1634
Bifidobacterium pseudolongum	Bifidobacterium	2648	2078	2316	2760	2342	2240	4342	2750	3010	2764	3254	3490
Bifidobacterium thermophilum	Bifidobacterium	264	516	572	984	1474	396	1258	800	836	786	1054	1012
Bifidobacterium thermophilum_RBL67	Bifidobacterium	2	40	8	30	46	14	32	6	38	4	12	70
Bifidobacterium tsurumiense	Bifidobacterium	194	174	168	260	214	250	354	128	274	142	134	396
Bradyrhizobium japonicum	Bradyrhizobium	40	56	26	30	50	6	34	88	56	40	12	58
Bradyrhizobium pachyrhizi	Bradyrhizobium	6	26	6	0	10	6	6	12	2	40	22	18
Brevibacillus brevis	Brevibacillus	398	352	254	406	594	230	318	480	220	188	504	160
Brevibacillus reuszeri	Brevibacillus	434	518	442	582	468	410	756	512	380	456	538	342
Burkholderia cepacia	Burkholderia	428	262	268	822	284	240	412	1306	360	430	604	234
Butyricicoccus pullicaecorum	Butyricicoccus	5068	5176	4216	8444	5864	5922	8870	5114	6314	7270	5464	7582
Butyrivibrio sp.	Butyrivibrio	1070	1724	1670	2242	2080	2118	2548	1614	1756	2418	1454	1642
Carnobacterium divergens	Carnobacterium	86	150	144	200	106	114	144	266	140	190	578	88
Carnobacterium sp.	Carnobacterium	0	0	0	0	0	0	0	4	0	6	0	0
Cellulomonas sp.	Cellulomonas	0	0	0	0	0	0	2	0	0	0	0	4
Clostridium butyricum	Clostridium	2076	2918	2428	3582	2671	2620	3308	3112	2488	2330	3366	3320
Clostridium sp.	Clostridium	7190	8512	9192	10986	11658	7488	10828	9948	9568	9722	11120	8530
Corynebacterium sp.	Corynebacterium	64	256	32	58	52	218	60	302	40	178	66	70
Corynebacterium stationis	Corynebacterium	0	30	100	18	16	6	58	26	10	14	6	30
Delftia acidovorans	Delftia	48	64	168	198	34	148	80	152	2560	146	152	402
Eggerthia catenaformis	Eggerthia	1378	1092	1852	1330	1336	1842	2272	1866	1298	2296	1992	1404
Enterobacter sp.	Enterobacter	2	0	0	4	0	6	0	0	0	6	0	0
Enterococcus gallinarum	Enterococcus	264	412	276	1400	454	324	522	360	718	310	574	438
Exiguobacterium acetylicum	Exiguobacterium	8	0	4	4	2	34	12	30	10	64	20	12
Exiguobacterium sp.	Exiguobacterium	18	18	28	16	46	20	70	10	90	36	42	66
Faecalibacterium prausnitzii	Faecalibacterium	42372	47432	45683	57984	52120	52154	70027	50090	49288	56638	54076	59640
Faecalibacterium prausnitzii	Faecalibacterium	290	432	382	472	482	578	594	498	610	760	530	752
Flavobacterium sp.	Flavobacterium	3016	5018	3604	5164	5684	3552	4618	4788	3502	5010	2602	3902
Gluconacetobacter diazotrophicus	Gluconacetobacter	62	14	196	30	24	6	18	26	2	6	180	12
Janthinobacterium lividum	Janthinobacterium	56	68	20	138	8	22	20	40	18	10	100	80
Klebsiella sp.	Klebsiella	0	0	0	0	0	0	16	2	0	0	12	0
Kluyvera ascorbata	Kluyvera	6	8	22	34	8	12	6	42	10	18	70	2
Kurthia zopfii	Kurthia	80	80	58	54	76	60	110	54	48	84	74	40
Lactobacillus acidophilus	Lactobacillus	136	318	260	142	168	232	150	290	154	152	220	90
Lactobacillus acidophilus	Lactobacillus	0	0	0	24	0	0	2	0	0	0	0	0
Lactobacillus animalis	Lactobacillus	58	116	88	88	74	254	158	94	144	142	100	146
Lactobacillus apodemi	Lactobacillus	30	90	44	166	56	28	42	40	28	14	50	50
Lactobacillus aviarius	Lactobacillus	72	176	94	176	96	186	92	170	134	108	132	70
Lactobacillus brevis	Lactobacillus	242	98	112	118	54	94	90	120	128	96	100	150
Lactobacillus brevis_KB290	Lactobacillus	4	0	0	4	6	0	14	2	12	0	2	0
Lactobacillus casei	Lactobacillus	580	246	166	608	330	332	324	262	406	106	100	104
Lactobacillus crispatus	Lactobacillus	740	454	528	534	522	752	848	848	674	836	1094	1368
Lactobacillus crispatus	Lactobacillus	6	0	2	2	2	2	18	6	6	4	0	0
Lactobacillus curvatus	Lactobacillus	52	232	112	118	72	94	114	248	212	92	186	238
Lactobacillus delbrueckii subsp. bulgaricus	Lactobacillus	10	8	42	58	22	20	68	24	32	110	20	20
Lactobacillus delbrueckii subsp. bulgaricus_2038	Lactobacillus	0	0	0	0	0	0	0	8	0	0	0	0
Lactobacillus delbrueckii subsp. bulgaricus	Lactobacillus	0	2	0	0	0	0	0	0	22	0	0	26
Lactobacillus delbrueckii subsp. delbrueckii	Lactobacillus	16	12	10	26	12	16	10	34	6	10	20	8
Lactobacillus delbrueckii subsp. lactis	Lactobacillus	56	112	52	28	48	38	120	14	38	56	22	48
Lactobacillus delbrueckii	Lactobacillus	1306	1722	978	1576	1382	1756	1826	1496	1232	1398	1656	1430
Lactobacillus dextrinicus	Lactobacillus	56	132	120	110	68	92	48	220	56	120	138	208
Lactobacillus equigenerosi	Lactobacillus	8	34	2	2	4	10	10	10	2	8	28	0
Lactobacillus farraginis	Lactobacillus	6	4	30	22	12	18	20	6	42	34	80	36
Lactobacillus fermentum	Lactobacillus	1602	2210	1180	1862	1082	1452	1314	2074	1410	1640	2874	1714
Lactobacillus gallinarum	Lactobacillus	246	146	130	130	170	104	162	178	106	78	130	166
Lactobacillus gasseri	Lactobacillus	168	280	172	378	130	134	162	178	248	170	462	194
Lactobacillus ghanensis	Lactobacillus	16	96	6	28	40	8	42	76	16	96	278	152
Lactobacillus hayakitensis	Lactobacillus	96	42	22	68	56	30	44	36	60	52	26	20
Lactobacillus helveticus	Lactobacillus	728	434	288	470	296	316	500	844	334	414	1640	910
Lactobacillus iners	Lactobacillus	572	1070	990	918	924	868	902	1046	806	1106	1220	1170
Lactobacillus ingluviei	Lactobacillus	216	12	28	328	234	36	258	28	214	20	48	32
Lactobacillus jensenii	Lactobacillus	52	154	62	44	56	68	68	162	20	34	82	50
Lactobacillus kefiranofaciens_ZW3	Lactobacillus	34	18	0	8	20	36	0	0	10	0	0	4
Lactobacillus kefiri	Lactobacillus	34	14	20	42	26	20	52	8	32	4	6	34
Lactobacillus kitasatonis	Lactobacillus	4	56	24	14	8	62	20	20	38	26	12	58
Lactobacillus mucosae	Lactobacillus	340	360	210	390	306	264	292	344	336	242	366	374
Lactobacillus murinus	Lactobacillus	260	312	322	490	346	386	400	314	290	412	668	402
Lactobacillus oris	Lactobacillus	72	200	64	98	100	178	234	118	74	166	110	276
Lactobacillus paracasei	Lactobacillus	798	734	590	1518	670	822	962	826	868	544	666	690
Lactobacillus pentosus	Lactobacillus	34	80	80	58	28	114	92	84	192	60	122	98
Lactobacillus perolens	Lactobacillus	14	4	12	18	38	0	70	0	68	4	0	8
Lactobacillus plantarum	Lactobacillus	554	576	408	446	492	428	588	756	394	346	822	512
Lactobacillus plantarum_WCFS1	Lactobacillus	8	0	0	0	0	0	0	0	0	0	0	0
Lactobacillus pontis	Lactobacillus	148	106	98	186	262	106	150	42	44	66	130	100
Lactobacillus rennini	Lactobacillus	48	66	92	56	38	72	74	90	62	54	726	50
Lactobacillus reuteri	Lactobacillus	1380	2082	1374	1504	1264	1238	1158	2262	1440	1036	2758	1890
Lactobacillus rhamnosus	Lactobacillus	318	566	546	478	226	318	262	624	220	312	576	596
Lactobacillus rhamnosus_GG	Lactobacillus	494	568	628	730	704	530	1178	602	520	830	586	750
Lactobacillus rhamnosus_HN001	Lactobacillus	4	0	0	2	2	0	0	2	0	42	0	2
Lactobacillus sakei	Lactobacillus	220	206	110	252	94	156	194	142	152	154	276	206
Lactobacillus salivarius	Lactobacillus	794	1508	986	1046	904	1048	1132	1536	996	1466	1154	1190
Lactobacillus sp.	Lactobacillus	412	782	496	890	492	530	688	906	430	432	798	442
Lactobacillus ultunensis	Lactobacillus	30	52	40	8	24	48	54	46	68	48	74	40
Lactococcus lactis subsp. cremoris	Lactococcus	22	48	48	54	26	8	20	184	18	50	48	56
Lactococcus lactis subsp. lactis bv. diacetylactis	Lactococcus	0	2	0	0	4	0	8	4	0	0	0	2
Lactococcus lactis	Lactococcus	1468	1542	1080	1684	776	1100	1096	2310	1302	1282	2706	1044
Lactococcus sp.	Lactococcus	246	316	232	444	256	168	392	480	266	402	390	1066
Leuconostoc lactis	Leuconostoc	132	130	28	84	50	42	22	166	256	18	104	128
Leuconostoc mesenteroides	Leuconostoc	184	198	120	140	110	86	222	232	134	138	102	104
Lysinibacillus fusiformis	Lysinibacillus	838	320	162	294	286	278	340	240	250	168	160	282
Mesorhizobium albiziae	Mesorhizobium	6	8	24	12	6	8	8	0	8	66	0	12
Methylobacterium sp.	Methylobacterium	4	40	34	66	80	20	44	38	32	4	264	4
Micrococcus luteus	Micrococcus	10	10	30	18	12	32	30	184	20	24	56	0
Myroides pelagicus	Myroides	50	64	38	82	58	44	162	70	66	68	44	28
Oenococcus oeni	Oenococcus	242	232	262	418	226	168	166	192	254	256	170	62
Opitutus terrae	Opitutus	84	170	142	58	84	76	106	80	84	36	60	36
Oxalobacter formigenes	Oxalobacter	2142	936	1790	1416	258	480	584	1432	350	398	1638	524
Pantoea agglomerans	Pantoea	46	112	30	110	60	20	62	76	22	30	50	4
Pantoea dispersa	Pantoea	120	46	146	78	68	34	188	16	58	30	44	12
Pantoea eucalypti	Pantoea	2	0	0	6	2	4	0	0	0	0	0	0
Pantoea sp.	Pantoea	2	4	2	2	2	6	4	8	2	12	0	36
Pediococcus acidilactici	Pediococcus	76	296	152	108	104	136	176	154	236	92	612	54
Pediococcus parvulus	Pediococcus	0	0	4	0	2	2	18	0	4	0	22	0
Pedobacter cryoconitis	Pedobacter	390	1464	272	274	210	648	238	332	442	320	154	364
Propionibacterium acidipropionici	Acidipropionibacterium	12	18	12	34	20	42	58	88	12	42	44	28
Propionibacterium freudenreichii	Propionibacterium	76	438	230	130	98	102	372	534	142	398	188	244
Propionibacterium jensenii	Acidipropionibacterium	8	14	10	34	22	18	36	74	48	26	8	42
Propionibacterium thoenii	Propionibacterium	0	0	6	0	2	0	0	24	0	10	8	4
Pseudoalteromonas sp.	Pseudoalteromonas	84	136	68	176	26	40	22	82	48	50	814	30
Pseudobutyrivibrio ruminis	Pseudobutyrivibrio	15790	15336	22434	21908	41610	18320	26020	13480	25020	21950	19278	20406
Pseudobutyrivibrio xylanivorans	Pseudobutyrivibrio	10460	11570	15896	15098	28676	12290	17702	8510	17052	15128	11978	13816
Pseudomonas chlororaphis	Pseudomonas	142	422	304	124	128	138	116	298	130	168	340	120
Pseudomonas corrugata	Pseudomonas	0	6	0	0	2	2	0	2	12	10	2	2
Pseudomonas fluorescens	Pseudomonas	1000	700	578	1638	644	782	678	994	778	804	1136	764
Pseudomonas fluorescens_A506	Pseudomonas	6	4	2	2	2	4	0	2	2	0	2	0
Pseudomonas lurida	Pseudomonas	4	10	28	22	4	8	12	4	8	4	2	2
Pseudomonas putida	Pseudomonas	302	270	208	376	220	284	224	318	320	260	250	180
Pseudomonas sp.	unclassified_p__Proteobacteria	1284	266	430	432	192	214	94	1066	1134	492	1008	464
Rhizobium lusitanum	Rhizobium	28	22	16	24	270	26	458	88	10	94	8	306
Rhizobium miluonense	Rhizobium	56	8	10	4	2	12	4	16	10	16	34	8
Rhizobium multihospitium	Rhizobium	0	0	0	0	10	30	0	0	0	0	2	0
Rhizobium tubonense	Rhizobium	0	2	2	38	8	0	2	6	0	2	0	4
Roseburia inulinivorans	Roseburia	10330	12022	16166	15196	15744	15482	20188	12900	15254	18772	16328	17994
Ruminococcus bromii	Ruminococcus	42492	22494	15276	19484	22306	18077	43748	22882	39033	34024	24776	19394
Serratia liquefaciens	Serratia	28	2	24	68	20	6	2	14	16	10	36	14
Serratia sp.	Serratia	4	54	8	0	2	28	2	48	22	10	18	0
Shewanella algae	Shewanella	132	182	130	112	96	112	86	220	138	132	94	92
Sphingomonas azotifigens	Sphingomonas	20	64	64	22	10	6	104	462	0	72	202	6
Sporolactobacillus laevolacticus	Sporolactobacillus	72	116	126	98	104	98	152	96	152	48	168	132
Sporosarcina pasteurii	Sporosarcina	6	8	6	4	46	4	32	46	16	14	2	4
Stenotrophomonas sp.	Stenotrophomonas	96	36	70	80	68	86	86	252	176	46	64	50
Streptococcus agalactiae	Streptococcus	1308	1680	1278	1588	1034	1408	1768	1860	1528	1058	1602	1518
Streptococcus salivarius_K12	Streptococcus	226	178	242	212	226	270	238	314	176	228	172	308
Streptococcus thermophilus	Streptococcus	198	262	148	114	154	218	172	188	170	166	400	308
Streptomyces cellulosae	Streptomyces	2	6	0	8	30	2	22	8	38	12	0	8
Streptomyces griseus	Streptomyces	2	16	0	2	4	8	2	4	0	0	2	34
Streptomyces sp.	Streptomyces	54	42	12	20	12	20	30	20	16	20	2	22
Vibrio alginolyticus	Vibrio	228	160	38	66	64	36	110	92	50	46	380	38
Vibrio campbellii	Vibrio	86	120	64	42	74	114	68	58	54	52	552	188
Vibrio fluvialis	Vibrio	122	20	58	16	28	84	76	182	38	58	352	12
Vibrio halioticoli	Vibrio	2	18	22	2	76	20	16	72	2	0	40	2
Vibrio sp.	Vibrio	32	62	86	38	32	30	64	2	26	10	6	26
Weissella confusa	Weissella	322	258	194	390	210	240	482	288	278	302	346	510
